# Supplementary material for: Bis[4-(4-bromophenylimino-κN)pent-2-en-2-olato-κO]copper(II)
Source: Acta Crystallogr Sect E Struct Rep Online. 2012 Oct 20;68(Pt 11):m1373. doi: 10.1107/S1600536812042420 (PMC3515125; doi:10.1107/S1600536812042420)
Supplement: Supplementary file 1 [file e-68-m1373-sup1.cif]

##############################################################################
#                                                                            #
# This CIF contains the data in a paper accepted for publication in          #
# Acta Crystallographica Section E. It conforms to the requirements of       #
# Notes for Authors for Acta Crystallographica Section E, and has been       #
# peer reviewed under the auspices of the IUCr Commission on Journals.       #
#                                                                            #
# Full details of the Crystallographic Information File format               #
# are given in the paper "The Crystallographic Information File (CIF):       #
# a New Standard Archive File for Crystallography" by S. R. Hall, F. H.      #
# Allen and I. D. Brown [Acta Cryst. (1991), A47, 655-685].                  #
#                                                                            #
# The current version of the core CIF dictionary is obtainable from          #
# ftp://ftp.iucr.org/pub/cif_core.dic.                                       #
#                                                                            #
# Software is freely available for graphical display of the structure(s)     #
# in this CIF. For information consult the CIF software page                 #
# http://www.iucr.org/resources/cif/software.                                #
#                                                                            #
# This file may be used for bona fide research purposes within the           #
# scientific community so long as proper attribution is given to the journal # 
# article from which it was obtained.                                        #
#                                                                            #
##############################################################################
data_global
_audit_creation_method     'WinGX routine CIF_UPDATE'
_audit_conform_dict_name     cif_core.dic
_audit_conform_dict_version     2.4
_journal_data_validation_number     ?
_journal_date_recd_electronic     2012-09-28
_journal_date_accepted     2012-10-10
_journal_name_full     'Acta Crystallographica, Section E'
_journal_year     2012
_journal_volume     68
_journal_issue     11
_journal_page_first     m1373
_journal_page_last     m1373
_journal_paper_category     QM
_journal_paper_doi     10.1107/S1600536812042420
_journal_coeditor_code     GG2104
_publ_contact_author_name     'Bungu, Paul S. E.'
_publ_contact_author_address
;
Department of Chemistry
University of the Free State
PO Box 339
Nelson Mandela Drive
Bloemfontein 9301
South Africa
;
_publ_contact_author_email     'bungueps@ufs.ac.za'
_publ_contact_author_fax     '00(27)514446384'
_publ_contact_author_phone     '00(27)514019658'
_publ_section_title
;
Bis[4-(4-bromophenylimino-\k<i>N</i>)pent-2-en-2-olato-\k<i>O</i>]copper(II)
;
loop_
    _publ_author_name
    _publ_author_footnote
    _publ_author_address
    'Bungu, Paul S. E.' ?
;Department of Chemistry
University of the Free State
PO Box 339
Nelson Mandela Drive
Bloemfontein 9301
South Africa
;
    'Schutte, Marietjie' ?
;
Department of Chemistry
University of the Free State
PO Box 339
Nelson Mandela Drive
Bloemfontein 9301
South Africa
;
    'Steyl, G.' ?
;
Department of Chemistry
University of the Free State
PO Box 339
Nelson Mandela Drive
Bloemfontein 9301
South Africa
;
data_I
_audit_creation_method     'WinGX routine CIF_UPDATE'
_chemical_name_systematic
;
Bis[4-(4-bromophenylimino-\k<i>N</i>)pent-2-en-2-olato-\k<i>O</i>]copper(II)
;
_chemical_formula_moiety     'C22 H22 Br2 Cu N2 O2'
_chemical_formula_sum     'C22 H22 Br2 Cu N2 O2'
_chemical_formula_iupac     '[Cu (C11 H11 Br N O)2]'
_chemical_formula_weight     569.77
_symmetry_cell_setting     monoclinic
_symmetry_space_group_name_H-M     'P 21/c'
_symmetry_space_group_name_Hall     '-P 2ybc'
loop_
    _symmetry_equiv_pos_as_xyz
    'x, y, z'
    '-x, y+1/2, -z+1/2'
    '-x, -y, -z'
    'x, -y-1/2, z-1/2'
_cell_length_a     12.493(3)
_cell_length_b     11.559(4)
_cell_length_c     15.415(4)
_cell_angle_alpha     90
_cell_angle_beta     92.306(14)
_cell_angle_gamma     90
_cell_volume     2224.2(11)
_cell_formula_units_Z     4
_cell_measurement_reflns_used     4022
_cell_measurement_theta_min     2.64
_cell_measurement_theta_max     28.31
_cell_measurement_temperature     100(2)
_exptl_crystal_description     cuboid
_exptl_crystal_colour     black
_exptl_crystal_size_max     0.64
_exptl_crystal_size_mid     0.25
_exptl_crystal_size_min     0.15
_exptl_crystal_density_diffrn     1.702
_exptl_crystal_density_meas     1.702
_exptl_crystal_density_method     'not measured'
_exptl_crystal_F_000     1132
_exptl_absorpt_coefficient_mu     4.595
_exptl_absorpt_correction_type     multi-scan
_exptl_absorpt_process_details     '(SADABS; Bruker, 2008)'
_exptl_absorpt_correction_T_min     0.262
_exptl_absorpt_correction_T_max     0.502
_exptl_special_details     ?
_diffrn_ambient_temperature     100(2)
_diffrn_radiation_type     MoK\a
_diffrn_radiation_wavelength     0.71073
_diffrn_radiation_monochromator     graphite
_diffrn_measurement_device_type     'Bruker APEXII CCD'
_diffrn_measurement_method     '\f and \w scans'
_diffrn_reflns_number     13700
_diffrn_reflns_av_R_equivalents     0.034
_diffrn_reflns_theta_min     3.52
_diffrn_reflns_theta_max     28.35
_diffrn_reflns_theta_full     28.35
_diffrn_measured_fraction_theta_max     0.995
_diffrn_measured_fraction_theta_full     0.995
_diffrn_reflns_limit_h_min     -16
_diffrn_reflns_limit_h_max     16
_diffrn_reflns_limit_k_min     -15
_diffrn_reflns_limit_k_max     15
_diffrn_reflns_limit_l_min     -20
_diffrn_reflns_limit_l_max     20
_diffrn_standards_number     0
_refine_special_details
;
Refinement of <i>F</i>^2^ against ALL reflections. The weighted <i>R</i>-factor
<i>wR</i> and goodness of fit <i>S</i> are based on <i>F</i>^2^, conventional
<i>R</i>-factors <i>R</i> are based on <i>F</i>, with <i>F</i> set to zero for
negative <i>F</i>^2^. The threshold expression of <i>F</i>^2^ >
2\s(<i>F</i>^2^) is used only for calculating <i>R</i>-factors(gt) <i>etc</i>.
and is not relevant to the choice of reflections for refinement.
<i>R</i>-factors based on <i>F</i>^2^ are statistically about twice as large
as those based on <i>F</i>, and <i>R</i>- factors based on ALL data will be
even larger.
;
_reflns_number_total     5558
_reflns_number_gt     4291
_reflns_threshold_expression     I>2\s(I)
_refine_ls_structure_factor_coef     Fsqd
_refine_ls_matrix_type     full
_refine_ls_R_factor_all     0.0501
_refine_ls_R_factor_gt     0.0338
_refine_ls_wR_factor_ref     0.0819
_refine_ls_goodness_of_fit_ref     1.001
_refine_ls_restrained_S_all     1.001
_refine_ls_number_reflns     5558
_refine_ls_number_parameters     266
_refine_ls_number_restraints     0
_refine_ls_hydrogen_treatment     constr
_refine_ls_weighting_scheme     calc
_refine_ls_weighting_details
                      'w=1/[\s^2^(Fo^2^)+(0.0411P)^2^] where P=(Fo^2^+2Fc^2^)/3'
_atom_sites_solution_hydrogens     geom
_atom_sites_solution_primary     direct
_atom_sites_solution_secondary     difmap
_refine_ls_shift/su_max     0.001
_refine_ls_shift/su_mean     0
_refine_diff_density_max     0.647
_refine_diff_density_min     -0.888
_refine_ls_extinction_method     none
loop_
    _atom_type_symbol
    _atom_type_description
    _atom_type_scat_dispersion_real
    _atom_type_scat_dispersion_imag
    _atom_type_scat_source
    C C 0.0033 0.0016 'International Tables Vol C Tables 4.2.6.8 and 6.1.1.4'
    H H 0 0 'International Tables Vol C Tables 4.2.6.8 and 6.1.1.4'
    N N 0.0061 0.0033 'International Tables Vol C Tables 4.2.6.8 and 6.1.1.4'
    O O 0.0106 0.006 'International Tables Vol C Tables 4.2.6.8 and 6.1.1.4'
    Cl Cl 0.1484 0.1585 'International Tables Vol C Tables 4.2.6.8 and 6.1.1.4'
    Cu Cu 0.3201 1.2651 'International Tables Vol C Tables 4.2.6.8 and 6.1.1.4'
    Br Br -0.2901 2.4595 'International Tables Vol C Tables 4.2.6.8 and 6.1.1.4'
_computing_data_collection     'APEX2 (Bruker, 2008)'
_computing_cell_refinement     'SAINT-Plus (Bruker, 2008)'
_computing_data_reduction     'SAINT-Plus (Bruker, 2008)'
_computing_structure_solution     'SHELXS97 (Sheldrick, 2008)'
_computing_structure_refinement     'SHELXL97 (Sheldrick, 2008)'
_computing_molecular_graphics     'DIAMOND (Brandenburg & Putz, 2005)'
_computing_publication_material     'WinGX (Farrugia, 1999)'
loop_
    _atom_site_type_symbol
    _atom_site_label
    _atom_site_fract_x
    _atom_site_fract_y
    _atom_site_fract_z
    _atom_site_U_iso_or_equiv
    _atom_site_adp_type
    _atom_site_calc_flag
    _atom_site_refinement_flags
    _atom_site_occupancy
    _atom_site_disorder_assembly
    _atom_site_disorder_group
    C C11 0.8322(2) 0.8020(3) 0.36239(16) 0.0212(6) Uani d . 1 . .
    H H11A 0.9055 0.813 0.3859 0.032 Uiso calc R 1 . .
    H H11B 0.8011 0.8772 0.3462 0.032 Uiso calc R 1 . .
    H H11C 0.8331 0.7522 0.311 0.032 Uiso calc R 1 . .
    C C12 0.76552(18) 0.7460(2) 0.43032(15) 0.0149(5) Uani d . 1 . .
    C C13 0.66749(18) 0.7913(2) 0.44918(15) 0.0175(5) Uani d . 1 . .
    H H13 0.6461 0.8593 0.4185 0.021 Uiso calc R 1 . .
    C C14 0.59432(18) 0.7476(2) 0.50978(16) 0.0167(5) Uani d . 1 . .
    C C15 0.48851(19) 0.8093(3) 0.51301(18) 0.0243(6) Uani d . 1 . .
    H H15A 0.4366 0.7727 0.4723 0.036 Uiso calc R 1 . .
    H H15B 0.4978 0.8906 0.4969 0.036 Uiso calc R 1 . .
    H H15C 0.4622 0.8048 0.572 0.036 Uiso calc R 1 . .
    C C21 0.6951(2) 0.2875(3) 0.71567(18) 0.0256(6) Uani d . 1 . .
    H H21A 0.6228 0.3133 0.7287 0.038 Uiso calc R 1 . .
    H H21B 0.7318 0.259 0.7689 0.038 Uiso calc R 1 . .
    H H21C 0.6905 0.2252 0.6725 0.038 Uiso calc R 1 . .
    C C22 0.7570(2) 0.3872(2) 0.68015(17) 0.0179(5) Uani d . 1 . .
    C C23 0.8587(2) 0.4111(2) 0.71350(17) 0.0202(6) Uani d . 1 . .
    H H23 0.8847 0.3643 0.7604 0.024 Uiso calc R 1 . .
    C C24 0.92856(19) 0.4990(2) 0.68462(16) 0.0177(5) Uani d . 1 . .
    C C25 1.0380(2) 0.5049(3) 0.73005(18) 0.0294(7) Uani d . 1 . .
    H H25A 1.0898 0.463 0.6959 0.044 Uiso calc R 1 . .
    H H25B 1.0349 0.4697 0.7877 0.044 Uiso calc R 1 . .
    H H25C 1.0601 0.586 0.736 0.044 Uiso calc R 1 . .
    C C111 0.54017(18) 0.6141(2) 0.61825(15) 0.0129(5) Uani d . 1 . .
    C C112 0.56717(19) 0.6087(2) 0.70644(16) 0.0174(5) Uani d . 1 . .
    H H112 0.6316 0.6437 0.7283 0.021 Uiso calc R 1 . .
    C C113 0.50063(19) 0.5526(2) 0.76277(16) 0.0177(5) Uani d . 1 . .
    H H113 0.5191 0.5486 0.8231 0.021 Uiso calc R 1 . .
    C C114 0.40750(18) 0.5026(2) 0.73001(15) 0.0150(5) Uani d . 1 . .
    C C115 0.37692(18) 0.5094(2) 0.64311(15) 0.0151(5) Uani d . 1 . .
    H H115 0.3113 0.4764 0.622 0.018 Uiso calc R 1 . .
    C C116 0.44426(18) 0.5657(2) 0.58699(15) 0.0149(5) Uani d . 1 . .
    H H116 0.4246 0.571 0.5269 0.018 Uiso calc R 1 . .
    C C211 0.97726(17) 0.6546(2) 0.59351(14) 0.0127(5) Uani d . 1 . .
    C C212 0.95377(18) 0.7715(2) 0.59664(15) 0.0150(5) Uani d . 1 . .
    H H212 0.889 0.7959 0.6213 0.018 Uiso calc R 1 . .
    C C213 1.02240(18) 0.8536(2) 0.56474(15) 0.0157(5) Uani d . 1 . .
    H H213 1.0056 0.9337 0.5672 0.019 Uiso calc R 1 . .
    C C214 1.11628(18) 0.8159(2) 0.52909(15) 0.0168(5) Uani d . 1 . .
    C C215 1.14142(19) 0.6996(2) 0.52416(16) 0.0187(6) Uani d . 1 . .
    H H215 1.2062 0.6756 0.4994 0.022 Uiso calc R 1 . .
    C C216 1.07162(18) 0.6190(2) 0.55558(16) 0.0159(5) Uani d . 1 . .
    H H216 1.0877 0.5389 0.5515 0.019 Uiso calc R 1 . .
    N N1 0.61776(14) 0.65887(19) 0.56113(12) 0.0133(4) Uani d . 1 . .
    N N2 0.90082(15) 0.57349(18) 0.62280(13) 0.0130(4) Uani d . 1 . .
    O O1 0.80748(12) 0.65429(16) 0.46501(10) 0.0152(4) Uani d . 1 . .
    O O2 0.70804(13) 0.44317(15) 0.61821(11) 0.0166(4) Uani d . 1 . .
    Cu Cu1 0.75794(2) 0.58295(3) 0.567779(18) 0.01230(8) Uani d . 1 . .
    Br Br1 0.32073(2) 0.41819(2) 0.806750(16) 0.02103(8) Uani d . 1 . .
    Br Br2 1.21072(2) 0.92786(3) 0.48364(2) 0.03221(9) Uani d . 1 . .
loop_
    _atom_site_aniso_label
    _atom_site_aniso_U_11
    _atom_site_aniso_U_22
    _atom_site_aniso_U_33
    _atom_site_aniso_U_12
    _atom_site_aniso_U_13
    _atom_site_aniso_U_23
    C11 0.0233(13) 0.0226(16) 0.0175(12) -0.0046(11) -0.0012(10) 0.0066(11)
    C12 0.0180(11) 0.0132(13) 0.0130(11) -0.0037(10) -0.0052(9) 0.0005(10)
    C13 0.0199(12) 0.0158(14) 0.0164(12) -0.0007(10) -0.0039(10) 0.0069(11)
    C14 0.0161(11) 0.0154(14) 0.0183(12) -0.0011(10) -0.0050(9) -0.0016(11)
    C15 0.0200(13) 0.0201(16) 0.0324(15) 0.0052(11) -0.0024(11) 0.0068(13)
    C21 0.0281(14) 0.0198(16) 0.0287(15) -0.0056(12) -0.0016(12) 0.0103(13)
    C22 0.0205(12) 0.0140(14) 0.0195(13) 0.0000(10) 0.0036(10) 0.0017(11)
    C23 0.0240(13) 0.0172(14) 0.0190(13) 0.0008(11) -0.0038(10) 0.0098(11)
    C24 0.0189(12) 0.0185(15) 0.0156(12) 0.0012(11) -0.0008(9) 0.0026(11)
    C25 0.0215(13) 0.037(2) 0.0291(15) -0.0055(13) -0.0112(11) 0.0184(14)
    C111 0.0132(11) 0.0131(13) 0.0123(11) 0.0010(9) -0.0011(9) 0.0007(10)
    C112 0.0162(12) 0.0184(14) 0.0171(12) -0.0017(10) -0.0040(9) -0.0022(11)
    C113 0.0192(12) 0.0214(15) 0.0121(12) -0.0018(11) -0.0024(9) -0.0025(11)
    C114 0.0136(11) 0.0154(14) 0.0164(12) 0.0025(10) 0.0047(9) -0.0021(10)
    C115 0.0120(10) 0.0166(14) 0.0166(12) -0.0004(10) -0.0010(9) -0.0038(11)
    C116 0.0142(11) 0.0167(14) 0.0136(11) 0.0012(10) -0.0014(9) -0.0026(10)
    C211 0.0107(10) 0.0167(14) 0.0103(11) -0.0009(10) -0.0032(8) 0.0000(10)
    C212 0.0139(11) 0.0170(14) 0.0140(11) 0.0015(10) 0.0010(9) -0.0030(10)
    C213 0.0176(11) 0.0121(13) 0.0172(12) 0.0015(10) -0.0013(9) -0.0012(10)
    C214 0.0134(11) 0.0190(14) 0.0182(12) -0.0029(10) 0.0011(9) 0.0039(11)
    C215 0.0144(11) 0.0210(15) 0.0210(13) 0.0015(10) 0.0049(10) 0.0030(11)
    C216 0.0167(12) 0.0120(13) 0.0188(12) 0.0023(10) -0.0006(10) -0.0009(10)
    N1 0.0118(9) 0.0144(11) 0.0133(10) -0.0015(8) -0.0032(7) 0.0014(9)
    N2 0.0117(9) 0.0126(11) 0.0147(10) -0.0002(8) -0.0004(7) 0.0017(9)
    O1 0.0176(8) 0.0154(10) 0.0123(8) 0.0008(7) -0.0018(6) 0.0021(7)
    O2 0.0172(8) 0.0118(10) 0.0210(9) -0.0019(7) 0.0013(7) 0.0044(7)
    Cu1 0.01157(14) 0.01196(17) 0.01323(15) -0.00026(11) -0.00136(11)
                                                                     0.00234(12)
    Br1 0.02047(14) 0.02328(16) 0.01966(14) -0.00309(11) 0.00480(10) 0.00181(11)
    Br2 0.02029(14) 0.02105(17) 0.0562(2) -0.00094(12) 0.01245(13) 0.01269(15)
_geom_special_details
;
All s.u.'s (except the s.u. in the dihedral angle between two l.s. planes) are
estimated using the full covariance matrix. The cell s.u.'s are taken into
account individually in the estimation of s.u.'s in distances, angles and
torsion angles; correlations between s.u.'s in cell parameters are only used
when they are defined by crystal symmetry. An approximate (isotropic)
treatment of cell s.u.'s is used for estimating s.u.'s involving l.s. planes.
;
loop_
    _geom_bond_atom_site_label_1
    _geom_bond_atom_site_label_2
    _geom_bond_site_symmetry_2
    _geom_bond_distance
    _geom_bond_publ_flag
    C11 C12 . 1.509(3) ?
    C11 H11A . 0.98 ?
    C11 H11B . 0.98 ?
    C11 H11C . 0.98 ?
    C12 O1 . 1.289(3) ?
    C12 C13 . 1.374(3) ?
    C13 C14 . 1.426(3) ?
    C13 H13 . 0.95 ?
    C14 N1 . 1.321(3) ?
    C14 C15 . 1.505(3) ?
    C15 H15A . 0.98 ?
    C15 H15B . 0.98 ?
    C15 H15C . 0.98 ?
    C21 C22 . 1.503(4) ?
    C21 H21A . 0.98 ?
    C21 H21B . 0.98 ?
    C21 H21C . 0.98 ?
    C22 O2 . 1.287(3) ?
    C22 C23 . 1.380(3) ?
    C23 C24 . 1.422(4) ?
    C23 H23 . 0.95 ?
    C24 N2 . 1.320(3) ?
    C24 C25 . 1.512(3) ?
    C25 H25A . 0.98 ?
    C25 H25B . 0.98 ?
    C25 H25C . 0.98 ?
    C111 C112 . 1.389(3) ?
    C111 C116 . 1.391(3) ?
    C111 N1 . 1.432(3) ?
    C112 C113 . 1.387(4) ?
    C112 H112 . 0.95 ?
    C113 C114 . 1.376(3) ?
    C113 H113 . 0.95 ?
    C114 C115 . 1.380(3) ?
    C114 Br1 . 1.905(2) ?
    C115 C116 . 1.392(3) ?
    C115 H115 . 0.95 ?
    C116 H116 . 0.95 ?
    C211 C212 . 1.385(4) ?
    C211 C216 . 1.398(3) ?
    C211 N2 . 1.424(3) ?
    C212 C213 . 1.382(3) ?
    C212 H212 . 0.95 ?
    C213 C214 . 1.385(3) ?
    C213 H213 . 0.95 ?
    C214 C215 . 1.383(4) ?
    C214 Br2 . 1.904(3) ?
    C215 C216 . 1.377(4) ?
    C215 H215 . 0.95 ?
    C216 H216 . 0.95 ?
    N1 Cu1 . 1.958(2) y
    N2 Cu1 . 1.948(2) y
    O1 Cu1 . 1.9110(17) y
    O2 Cu1 . 1.9085(19) y
loop_
    _geom_angle_atom_site_label_1
    _geom_angle_atom_site_label_2
    _geom_angle_atom_site_label_3
    _geom_angle_site_symmetry_1
    _geom_angle_site_symmetry_3
    _geom_angle
    _geom_angle_publ_flag
    C12 C11 H11A . . 109.5 ?
    C12 C11 H11B . . 109.5 ?
    H11A C11 H11B . . 109.5 ?
    C12 C11 H11C . . 109.5 ?
    H11A C11 H11C . . 109.5 ?
    H11B C11 H11C . . 109.5 ?
    O1 C12 C13 . . 125.2(2) ?
    O1 C12 C11 . . 114.5(2) ?
    C13 C12 C11 . . 120.3(2) ?
    C12 C13 C14 . . 127.2(2) ?
    C12 C13 H13 . . 116.4 ?
    C14 C13 H13 . . 116.4 ?
    N1 C14 C13 . . 122.4(2) ?
    N1 C14 C15 . . 121.5(2) ?
    C13 C14 C15 . . 116.2(2) ?
    C14 C15 H15A . . 109.5 ?
    C14 C15 H15B . . 109.5 ?
    H15A C15 H15B . . 109.5 ?
    C14 C15 H15C . . 109.5 ?
    H15A C15 H15C . . 109.5 ?
    H15B C15 H15C . . 109.5 ?
    C22 C21 H21A . . 109.5 ?
    C22 C21 H21B . . 109.5 ?
    H21A C21 H21B . . 109.5 ?
    C22 C21 H21C . . 109.5 ?
    H21A C21 H21C . . 109.5 ?
    H21B C21 H21C . . 109.5 ?
    O2 C22 C23 . . 125.3(2) ?
    O2 C22 C21 . . 114.8(2) ?
    C23 C22 C21 . . 119.8(2) ?
    C22 C23 C24 . . 126.5(2) ?
    C22 C23 H23 . . 116.8 ?
    C24 C23 H23 . . 116.8 ?
    N2 C24 C23 . . 123.0(2) ?
    N2 C24 C25 . . 120.7(2) ?
    C23 C24 C25 . . 116.2(2) ?
    C24 C25 H25A . . 109.5 ?
    C24 C25 H25B . . 109.5 ?
    H25A C25 H25B . . 109.5 ?
    C24 C25 H25C . . 109.5 ?
    H25A C25 H25C . . 109.5 ?
    H25B C25 H25C . . 109.5 ?
    C112 C111 C116 . . 119.5(2) ?
    C112 C111 N1 . . 118.3(2) ?
    C116 C111 N1 . . 121.8(2) ?
    C113 C112 C111 . . 120.4(2) ?
    C113 C112 H112 . . 119.8 ?
    C111 C112 H112 . . 119.8 ?
    C114 C113 C112 . . 119.1(2) ?
    C114 C113 H113 . . 120.5 ?
    C112 C113 H113 . . 120.5 ?
    C113 C114 C115 . . 121.9(2) ?
    C113 C114 Br1 . . 118.74(18) ?
    C115 C114 Br1 . . 119.31(18) ?
    C114 C115 C116 . . 118.6(2) ?
    C114 C115 H115 . . 120.7 ?
    C116 C115 H115 . . 120.7 ?
    C111 C116 C115 . . 120.4(2) ?
    C111 C116 H116 . . 119.8 ?
    C115 C116 H116 . . 119.8 ?
    C212 C211 C216 . . 119.0(2) ?
    C212 C211 N2 . . 119.1(2) ?
    C216 C211 N2 . . 121.8(2) ?
    C213 C212 C211 . . 121.5(2) ?
    C213 C212 H212 . . 119.3 ?
    C211 C212 H212 . . 119.3 ?
    C212 C213 C214 . . 118.2(2) ?
    C212 C213 H213 . . 120.9 ?
    C214 C213 H213 . . 120.9 ?
    C215 C214 C213 . . 121.7(2) ?
    C215 C214 Br2 . . 119.67(18) ?
    C213 C214 Br2 . . 118.7(2) ?
    C216 C215 C214 . . 119.3(2) ?
    C216 C215 H215 . . 120.3 ?
    C214 C215 H215 . . 120.3 ?
    C215 C216 C211 . . 120.3(3) ?
    C215 C216 H216 . . 119.8 ?
    C211 C216 H216 . . 119.8 ?
    C14 N1 C111 . . 120.6(2) ?
    C14 N1 Cu1 . . 123.75(16) ?
    C111 N1 Cu1 . . 115.60(16) ?
    C24 N2 C211 . . 119.9(2) ?
    C24 N2 Cu1 . . 124.07(16) ?
    C211 N2 Cu1 . . 116.06(15) ?
    C12 O1 Cu1 . . 123.98(15) ?
    C22 O2 Cu1 . . 125.06(16) ?
    O2 Cu1 O1 . . 145.59(8) ?
    O2 Cu1 N2 . . 94.80(8) ?
    O1 Cu1 N2 . . 93.64(8) ?
    O2 Cu1 N1 . . 95.43(8) ?
    O1 Cu1 N1 . . 94.70(8) ?
    N2 Cu1 N1 . . 148.20(9) ?
loop_
    _geom_hbond_atom_site_label_D
    _geom_hbond_atom_site_label_H
    _geom_hbond_atom_site_label_A
    _geom_hbond_site_symmetry_A
    _geom_hbond_distance_DH
    _geom_hbond_distance_HA
    _geom_hbond_distance_DA
    _geom_hbond_angle_DHA
    C115 H115 O1 3_666 0.95 2.47 3.370(3) 157.1
    C215 H215 O2 3_766 0.95 2.54 3.378(3) 146.5
