# Supplementary material for: Bis[4-(4-bromophenylimino-κN)pent-2-en-2-olato-κO]copper(II)
Source: Acta Crystallogr Sect E Struct Rep Online. 2012 Oct 20;68(Pt 11):m1373. doi: 10.1107/S1600536812042420 (PMC3515125; doi:10.1107/S1600536812042420)
Supplement: Supplementary file 2 [file e-68-m1373-Isup2.hkl]

#
# h,k,l, Fc-squared, Fo-squared, sigma(Fo-squared) and status flag
#
data_I
_shelx_title ' 10RGS1_0m in P2(1)/c'
_shelx_refln_list_code          4
_shelx_F_calc_maximum      290.62
_exptl_crystal_F_000      1132.00
_reflns_d_resolution_high  0.7485
 
loop_
 _symmetry_equiv_pos_as_xyz
 'x, y, z'
 '-x, y+1/2, -z+1/2'
 '-x, -y, -z'
 'x, -y-1/2, z-1/2'
 
_cell_length_a    12.4930
_cell_length_b    11.5590
_cell_length_c    15.4150
_cell_angle_alpha  90.000
_cell_angle_beta   92.306
_cell_angle_gamma  90.000
 
_shelx_F_squared_multiplier     1.000
 
loop_
 _refln_index_h
 _refln_index_k
 _refln_index_l
 _refln_F_squared_calc
 _refln_F_squared_meas
 _refln_F_squared_sigma
 _refln_observed_status
   3   0   0       76.58       92.37     18.17 o
   4   0   0    14708.89    13305.85    524.69 o
   5   0   0     1079.55     1153.87     71.17 o
   6   0   0      281.31      274.84     29.91 o
   7   0   0    10999.12    10814.41    298.38 o
   8   0   0     1582.18     1634.44     45.80 o
   9   0   0    14299.32    14301.49    307.45 o
  10   0   0      833.17      868.69     34.83 o
  11   0   0    15755.88    15816.31    418.19 o
  12   0   0       99.75      107.68     25.64 o
  13   0   0     2360.55     2557.21     90.96 o
  14   0   0     1449.31     1391.99     89.34 o
  15   0   0       40.44      121.14     84.04 o
   2   1   0    11789.85     8009.08    587.63 o
   3   1   0        0.93        4.20      3.26 o
   4   1   0     1277.25     1292.00     29.95 o
   5   1   0        3.22       10.49      7.17 o
   6   1   0      736.57      877.66     40.11 o
   7   1   0      144.17      185.53     13.43 o
   8   1   0        4.16        1.85     11.12 o
   9   1   0      151.79      149.67     15.95 o
  10   1   0      491.33      584.54     32.10 o
  11   1   0     2943.56     2929.63     68.10 o
  12   1   0      299.10      338.37     23.14 o
  13   1   0     5371.51     5242.02    122.09 o
  14   1   0      308.51      327.32     25.17 o
  15   1   0     2727.59     2434.94    180.95 o
  16   1   0       95.97      118.87     90.86 o
   0   2   0    30158.37    26140.76    884.33 o
   1   2   0      627.77      668.47     16.83 o
   2   2   0     8129.10     7962.75    140.85 o
   3   2   0      450.17      442.70     13.26 o
   4   2   0     5982.46     6037.82    112.13 o
   5   2   0        9.66       11.56      6.91 o
   6   2   0     1788.52     1871.67     49.66 o
   7   2   0     4204.43     4199.68     98.13 o
   8   2   0      924.97      973.59     34.36 o
   9   2   0     4006.44     4057.10     98.27 o
  10   2   0      450.57      480.48     36.69 o
  11   2   0     1415.33     1426.52    124.55 o
  12   2   0        1.57      -11.94     37.86 o
  13   2   0      644.19      647.63     41.30 o
  14   2   0        7.46       28.12     20.81 o
  15   2   0        2.28       37.86     82.53 o
  16   2   0      123.23      179.44    100.70 o
   1   3   0     1653.36     1536.77     59.18 o
   2   3   0    18322.95    17521.87    306.34 o
   3   3   0      642.37      578.85     19.04 o
   4   3   0    21489.08    20179.85    294.81 o
   5   3   0      731.01      879.67     22.96 o
   6   3   0    17077.27    16841.02    273.33 o
   7   3   0        7.80       30.45     19.41 o
   8   3   0      324.36      333.16     23.06 o
   9   3   0     1934.54     1997.10     58.60 o
  10   3   0     1658.58     1574.01     51.08 o
  11   3   0     6470.12     6605.98    190.90 o
  12   3   0     1489.67     1476.10     69.66 o
  13   3   0    13368.30    13152.99    358.74 o
  14   3   0     1365.84     1382.37     64.33 o
  15   3   0     7011.92     7556.82    227.56 o
  16   3   0      347.55      474.72    118.11 o
   0   4   0    13318.38    13416.35    590.94 o
   1   4   0       20.14       20.62      9.78 o
   2   4   0     7603.81     7535.10    123.90 o
   3   4   0      430.22      531.76     21.49 o
   4   4   0     3869.74     4115.22     81.23 o
   5   4   0       67.61       50.19     11.71 o
   6   4   0       87.44      114.09     14.66 o
   7   4   0      638.54      614.22     24.87 o
   8   4   0       10.07       30.28     17.67 o
   9   4   0     5782.68     5437.54    127.45 o
  10   4   0      143.58      167.66     58.30 o
  11   4   0       87.52      120.42     75.71 o
  12   4   0      253.87      335.58     37.25 o
  13   4   0      394.26      354.21     39.62 o
  14   4   0      447.23      440.43     65.11 o
  15   4   0        1.89       18.17     89.34 o
  16   4   0      450.76      422.48    117.36 o
   1   5   0       25.32       28.20     13.77 o
   2   5   0      546.60      501.82     22.70 o
   3   5   0      141.81      159.90     18.12 o
   4   5   0    14560.01    14796.09    308.58 o
   5   5   0       49.81       74.50     18.12 o
   6   5   0     3425.49     3252.20     73.12 o
   7   5   0      961.10      954.65     35.21 o
   8   5   0       38.34       35.00     15.65 o
   9   5   0     1645.51     1660.97     67.95 o
  10   5   0     1100.51     1009.09     58.36 o
  11   5   0     5454.09     5003.39    157.15 o
  12   5   0     1682.37     1593.84    121.90 o
  13   5   0     7329.77     7182.57    214.52 o
  14   5   0      134.66      148.73     57.54 o
  15   5   0     1794.16     1906.46    183.23 o
   0   6   0    56667.52    55751.46   1893.59 o
   1   6   0     1491.56     1761.24     63.92 o
   2   6   0    49612.48    47715.12   1312.52 o
   3   6   0       33.19       81.80     23.92 o
   4   6   0    13575.26    13251.02    280.56 o
   5   6   0      308.04      391.52     27.96 o
   6   6   0     1227.56     1191.52     41.50 o
   7   6   0     3255.15     3209.90     76.47 o
   8   6   0     1383.36     1352.25     45.79 o
   9   6   0    16419.28    14999.42    408.88 o
  10   6   0       86.39      116.09     35.59 o
  11   6   0     8641.33     8236.48    243.13 o
  12   6   0      822.33      847.60     61.33 o
  13   6   0     1946.78     1771.93    123.79 o
  14   6   0      397.54      381.81     84.04 o
  15   6   0       10.63       15.90     93.88 o
   1   7   0     5400.62     5715.16    161.14 o
   2   7   0     2315.74     2441.66    106.69 o
   3   7   0      296.20      213.61     32.54 o
   4   7   0      194.20      188.48     31.65 o
   5   7   0      851.35      911.51     54.86 o
   6   7   0      918.32      967.48     41.73 o
   7   7   0        1.91      -20.00     20.00 o
   8   7   0      404.07      440.78     46.55 o
   9   7   0      102.55       81.36     36.13 o
  10   7   0     1911.02     1718.06     84.84 o
  11   7   0      166.39      187.41     43.61 o
  12   7   0      488.54      462.41     52.92 o
  13   7   0      496.73      557.22     58.68 o
  14   7   0       18.98       41.41     41.70 o
   0   8   0    17665.97    17225.53    618.58 o
   1   8   0       30.11      -18.30     26.94 o
   2   8   0    16414.99    16494.31    439.12 o
   3   8   0     1607.45     1768.75    169.98 o
   4   8   0     2326.55     2298.43     90.74 o
   5   8   0      426.22      384.76     80.63 o
   6   8   0     1565.71     1637.78    135.91 o
   7   8   0     1385.69     1469.58    103.86 o
   8   8   0      176.05      172.72     41.16 o
   9   8   0     4856.46     4742.31    354.34 o
  10   8   0     1545.15     1300.34     77.27 o
  11   8   0     1586.67     1763.75     89.90 o
  12   8   0      115.73       82.91     43.61 o
  13   8   0       32.37       62.75     46.45 o
  14   8   0       22.95       37.21     47.42 o
   1   9   0     1990.85     1996.05     84.26 o
   2   9   0     4246.39     4201.17    142.83 o
   3   9   0     1097.36     1095.65     67.85 o
   4   9   0    12062.08    11994.23    332.05 o
   5   9   0        4.51       12.76     34.82 o
   6   9   0     2044.15     1885.28    172.25 o
   7   9   0        4.81       39.19     36.09 o
   8   9   0       43.84       61.39     41.95 o
   9   9   0      397.93      435.85     55.62 o
  10   9   0      719.82      695.33     79.88 o
  11   9   0     5201.29     4939.22    275.60 o
  12   9   0      562.25      511.68     61.22 o
  13   9   0     7004.57     6817.52    528.48 o
   0  10   0     2233.04     2534.12    146.13 o
   1  10   0      129.80       49.97     52.24 o
   2  10   0      632.85      674.48    131.36 o
   3  10   0      149.96      192.40     48.08 o
   4  10   0      244.25      217.65     46.92 o
   5  10   0     1475.94     1554.93     86.70 o
   6  10   0       21.14        6.98     37.84 o
   7  10   0        3.62       50.82     43.11 o
   8  10   0        1.37      -17.94     44.94 o
   9  10   0      299.29      228.49     53.95 o
  10  10   0     1768.36     1826.10    146.88 o
  11  10   0      746.77      798.21     78.36 o
  12  10   0     1171.85     1303.70     92.14 o
   1  11   0      634.58      608.34     64.21 o
   2  11   0      710.98      775.34     70.19 o
   3  11   0       73.06       15.34     51.11 o
   4  11   0     4316.96     4243.13    154.08 o
   5  11   0       73.53      134.32     46.93 o
   6  11   0      426.74      470.10     59.25 o
   7  11   0      948.63      728.20    216.16 o
   8  11   0      400.16      456.70    167.70 o
   9  11   0      532.81      544.26     66.73 o
  10  11   0        5.81       10.55     52.48 o
  11  11   0      754.36      661.67    145.37 o
   0  12   0    16088.64    16877.25    707.92 o
   1  12   0        1.90        3.18     72.31 o
   2  12   0     7404.02     7879.57    355.85 o
   3  12   0      338.39      396.14     61.86 o
   4  12   0      924.33      997.52     79.86 o
   5  12   0     1107.46     1070.70    120.38 o
   6  12   0      686.32      600.41     86.31 o
   7  12   0     1472.38     1380.79    357.75 o
   8  12   0       39.76       64.55     52.37 o
   9  12   0     2366.96     2380.49    174.52 o
  10  12   0       45.52       30.64     57.44 o
   1  13   0     2847.92     2989.43    151.21 o
   2  13   0      228.37      242.28    106.00 o
   3  13   0     1138.06     1225.05     93.86 o
   4  13   0       24.91      -19.73     50.03 o
   5  13   0      786.31      821.49    100.70 o
   6  13   0       62.38      135.53     70.41 o
   7  13   0        5.18      -88.44     94.26 o
   8  13   0      164.31      124.02     63.00 o
   9  13   0       69.47       46.94    111.30 o
   0  14   0     7383.21     7305.57    386.89 o
   1  14   0      188.08      123.41     74.42 o
   2  14   0     2950.39     3116.17    169.22 o
   3  14   0      165.11      180.95    106.00 o
   4  14   0      523.53      517.12    121.14 o
   5  14   0      347.80      439.14     92.37 o
   6  14   0       65.34      -12.11     69.66 o
   7  14   0      777.63      427.78    131.74 o
   1  15   0     2069.07     2407.47    215.40 o
   2  15   0      161.16      157.81     83.50 o
   3  15   0      754.35      642.13     95.47 o
 -16   1   1     3963.64     4153.63    253.64 o
 -15   1   1     3849.00     3621.37    232.44 o
 -14   1   1     3737.90     3729.65    162.03 o
 -13   1   1     2319.61     2356.15    196.85 o
 -12   1   1      760.62      761.33     33.99 o
 -11   1   1     2586.64     2674.55     67.76 o
 -10   1   1     1699.55     1712.84     44.26 o
  -9   1   1    12811.04    12900.62    246.02 o
  -8   1   1     5037.19     4967.48    100.54 o
  -7   1   1    23883.99    22790.10    422.16 o
  -6   1   1    11679.06    11443.13    215.07 o
  -5   1   1    15751.96    15462.80    286.91 o
  -4   1   1     6328.56     6137.16    116.64 o
  -3   1   1     2455.87     2505.24     47.43 o
  -2   1   1     6946.02     6432.15    245.44 o
   2   1   1    22204.62    20051.54    322.60 o
   3   1   1       46.05       57.00      6.81 o
   4   1   1     5203.73     5455.79    105.87 o
   5   1   1     1684.05     1650.77     38.82 o
   6   1   1    16353.04    17201.93    320.74 o
   7   1   1     1846.55     1710.22     43.53 o
   8   1   1     7877.66     7745.13    136.75 o
   9   1   1      209.38      210.92     16.41 o
  10   1   1    17125.50    17170.57    291.46 o
  11   1   1      276.47      264.45     22.73 o
  12   1   1     6097.97     6357.60    172.20 o
  13   1   1      221.45      248.77     35.41 o
  14   1   1      519.48      580.40     34.14 o
  15   1   1      328.46      400.17     43.96 o
  16   1   1       41.83      -15.14     82.53 o
 -16   2   1      224.12      258.94    109.03 o
 -15   2   1      164.33      149.16     93.88 o
 -14   2   1     1179.24     1319.09     64.97 o
 -13   2   1      266.62      271.77     27.64 o
 -12   2   1       24.81       45.84     20.88 o
 -11   2   1     9185.32     8653.49    188.22 o
 -10   2   1      112.63      145.05     33.66 o
  -9   2   1      145.14      176.42     16.29 o
  -8   2   1       84.39       90.04     13.26 o
  -7   2   1     9721.19     9332.98    202.54 o
  -6   2   1      763.98      807.08     22.96 o
  -5   2   1    41818.63    38232.43    683.82 o
  -4   2   1    10725.93    10702.52    170.90 o
  -3   2   1    52197.03    44897.45    915.18 o
  -2   2   1    32836.43    30850.80    520.15 o
  -1   2   1    20125.12    18961.19    321.97 o
   0   2   1      320.67      358.14     12.24 o
   1   2   1    20190.75    18551.26    490.90 o
   2   2   1      171.25      213.95     18.14 o
   3   2   1      239.66      335.34     17.36 o
   4   2   1    34624.34    32648.09    520.46 o
   5   2   1      912.49      922.66     25.16 o
   6   2   1    49773.43    45328.19    817.88 o
   7   2   1     1390.90     1303.74     60.33 o
   8   2   1    18375.95    17884.27    382.32 o
   9   2   1     3372.42     3439.67     87.04 o
  10   2   1     3962.63     4202.14    104.22 o
  11   2   1        4.03       42.03     25.80 o
  12   2   1      179.63      149.58     31.41 o
  13   2   1       92.97      145.43     29.61 o
  14   2   1      163.41      185.45     34.63 o
  15   2   1      941.88     1069.61     65.19 o
  16   2   1       21.65      260.45    102.97 o
 -16   3   1        0.68      -10.60     97.67 o
 -15   3   1      499.17      529.99    115.08 o
 -14   3   1        2.04       -5.30     75.71 o
 -13   3   1        2.22       11.19     49.21 o
 -12   3   1      369.12      370.25     32.49 o
 -11   3   1      157.62      203.57     27.57 o
 -10   3   1       42.24       48.10     16.68 o
  -9   3   1      104.72      110.04     17.14 o
  -8   3   1     1237.54     1259.21     40.31 o
  -7   3   1      607.17      641.86     27.31 o
  -6   3   1      471.93      460.63     26.99 o
  -5   3   1     4356.70     4642.93     88.54 o
  -4   3   1      853.29      866.74     25.19 o
  -3   3   1     4995.47     5239.52     97.28 o
  -2   3   1        5.07        5.19      7.18 o
  -1   3   1     2099.54     2226.83     46.23 o
   0   3   1        9.00       14.54      6.86 o
   1   3   1     5386.30     5442.15    101.39 o
   2   3   1    10366.54    10790.52    174.15 o
   3   3   1       21.16       25.25     10.16 o
   4   3   1       63.27       96.91     10.16 o
   5   3   1     4548.55     4886.79     85.92 o
   6   3   1      145.54      175.35     17.59 o
   7   3   1      158.15      154.78     14.44 o
   8   3   1       68.37       81.61     17.85 o
   9   3   1      482.98      508.40     29.46 o
  10   3   1      642.98      640.69     43.32 o
  11   3   1      225.56      238.67     32.91 o
  12   3   1      187.44      173.27     32.57 o
  13   3   1      470.20      469.70     42.45 o
  14   3   1      400.39      369.57     41.30 o
  15   3   1       59.88       48.68     73.44 o
  16   3   1        2.99       44.67     88.58 o
 -16   4   1       38.98       82.53     94.64 o
 -15   4   1        6.47       52.24     93.88 o
 -14   4   1      606.04      644.66     60.57 o
 -13   4   1     1815.90     1707.53    121.90 o
 -12   4   1     1356.51     1301.60     73.44 o
 -11   4   1      544.02      591.47     41.31 o
 -10   4   1      858.84      896.73     49.64 o
  -9   4   1       11.39        2.03     30.64 o
  -8   4   1      198.99      249.99     22.51 o
  -7   4   1    10396.60     9797.71    161.51 o
  -6   4   1       52.55       57.70     12.22 o
  -5   4   1    18772.74    17022.77    274.17 o
  -4   4   1     1475.90     1607.57     36.26 o
  -3   4   1    60990.60    53541.77   1185.18 o
  -2   4   1    29408.49    29157.71    617.45 o
  -1   4   1    19966.14    19609.45    337.87 o
   0   4   1      704.24      734.45     23.72 o
   1   4   1    12377.73    12029.04    216.14 o
   2   4   1     2092.69     2022.00     46.56 o
   3   4   1      928.37      948.07     28.41 o
   4   4   1    26763.92    24543.51    387.98 o
   5   4   1      381.96      391.49     21.91 o
   6   4   1    40081.14    36596.02    666.56 o
   7   4   1      730.15      705.93     34.31 o
   8   4   1    21546.36    20229.02    375.67 o
   9   4   1      971.26     1033.98     44.44 o
  10   4   1     3340.79     3434.36    114.41 o
  11   4   1     1875.02     1949.39     80.83 o
  12   4   1      160.98      162.58     35.30 o
  13   4   1        9.45        3.35     31.17 o
  14   4   1      351.32      333.90     42.76 o
  15   4   1     1826.42     1857.88    142.34 o
  16   4   1        6.69       11.36     99.18 o
 -15   5   1     1919.00     2000.34    192.31 o
 -14   5   1     2162.93     2038.98     87.39 o
 -13   5   1      391.90      432.15    102.59 o
 -12   5   1     1016.31     1022.39    169.98 o
 -11   5   1      297.16      319.21     37.92 o
 -10   5   1     2517.89     2540.92     95.04 o
  -9   5   1     6722.12     6300.17    147.31 o
  -8   5   1     1267.61     1229.27     37.45 o
  -7   5   1    14084.24    13396.08    288.14 o
  -6   5   1    10520.83     9676.18    185.30 o
  -5   5   1    17844.26    17488.03    322.15 o
  -4   5   1    18689.18    18270.01    376.27 o
  -3   5   1     1169.47     1342.98     80.44 o
  -2   5   1      447.97      408.41     29.16 o
  -1   5   1      289.29      279.87     18.01 o
   0   5   1      930.92     1117.38     32.54 o
   1   5   1      746.77      704.25     27.05 o
   2   5   1     5447.03     5931.19    115.28 o
   3   5   1        5.07       98.68     88.40 o
   4   5   1     2097.64     2217.06     61.25 o
   5   5   1      932.84      823.29     32.25 o
   6   5   1     1606.74     1507.03     44.24 o
   7   5   1     5204.71     4944.30    103.21 o
   8   5   1     8887.54     8049.07    181.99 o
   9   5   1     3330.82     3338.92     89.66 o
  10   5   1     7949.87     7740.94    225.21 o
  11   5   1       77.85       88.39     32.97 o
  12   5   1     5937.39     5682.20    177.62 o
  13   5   1       94.18      170.50     50.73 o
  14   5   1     1051.54     1021.74     64.73 o
  15   5   1      515.78      531.23     51.73 o
 -15   6   1      155.41      -11.36     93.88 o
 -14   6   1      209.13      259.93     71.17 o
 -13   6   1      339.16      340.28     45.37 o
 -12   6   1       53.36       70.37     36.27 o
 -11   6   1      117.34      147.91     37.04 o
 -10   6   1        2.08       16.22     31.31 o
  -9   6   1      453.89      435.04     61.71 o
  -8   6   1      322.91      311.62     35.05 o
  -7   6   1     2357.40     2441.96     62.54 o
  -6   6   1     1650.52     1684.23     50.19 o
  -5   6   1     1186.53     1172.13     44.33 o
  -4   6   1      655.58      654.99     45.31 o
  -3   6   1     4125.33     4341.92    102.56 o
  -2   6   1     1179.55     1247.53     46.17 o
  -1   6   1       93.91       72.91     17.62 o
   0   6   1       43.99       49.87     21.10 o
   1   6   1       80.03      236.73    124.93 o
   2   6   1     1095.44     1189.56     44.62 o
   3   6   1       34.40       17.23     16.80 o
   4   6   1      528.17      521.66     31.46 o
   5   6   1        7.44       16.32     29.88 o
   6   6   1      572.04      648.16     32.46 o
   7   6   1      138.06      142.92     21.66 o
   8   6   1     4808.40     4731.16    103.41 o
   9   6   1      261.55      216.57    105.24 o
  10   6   1       99.04       96.36     35.42 o
  11   6   1      175.24      177.36     99.18 o
  12   6   1      694.93      661.69     61.33 o
  13   6   1        3.16       30.65     37.44 o
  14   6   1      141.80      176.63     44.15 o
  15   6   1      175.73      130.18     45.16 o
 -14   7   1     1138.49     1119.66     83.66 o
 -13   7   1      559.34      631.84    123.03 o
 -12   7   1     1538.33     1623.95     84.84 o
 -11   7   1      270.30      254.51     43.27 o
 -10   7   1     1465.63     1432.57     76.26 o
  -9   7   1     3410.89     3408.74    123.39 o
  -8   7   1     2823.84     2730.93    105.60 o
  -7   7   1    23238.88    21121.21    399.43 o
  -6   7   1     6942.74     6479.35    221.30 o
  -5   7   1     8143.74     7779.56    176.79 o
  -4   7   1     5565.43     5701.70    167.82 o
  -3   7   1      499.68      390.79     53.38 o
  -2   7   1      405.39      399.14     35.86 o
  -1   7   1       89.12      116.68     27.47 o
   0   7   1     5318.56     5923.09    166.23 o
   1   7   1      277.33      240.78     33.81 o
   2   7   1     4199.75     4518.80    145.37 o
   3   7   1       88.70      102.82     30.17 o
   4   7   1     1056.78     1295.92     65.31 o
   5   7   1      484.90      510.80     43.28 o
   6   7   1     3205.79     3015.92     91.20 o
   7   7   1        3.32       37.81     21.03 o
   8   7   1    11665.32    11127.58    283.39 o
   9   7   1      213.35      186.82     40.52 o
  10   7   1    11217.36    10669.45    306.15 o
  11   7   1      159.24      142.05     74.58 o
  12   7   1     4605.47     4402.19    152.61 o
  13   7   1       93.20      126.69     44.70 o
  14   7   1      638.97      641.00     62.02 o
 -14   8   1      794.47      913.46     73.00 o
 -13   8   1      243.45      277.82     52.59 o
 -12   8   1      358.01      362.23     53.27 o
 -11   8   1      614.81      601.40     77.23 o
 -10   8   1       65.28       76.06     40.12 o
  -9   8   1      113.73      193.11    107.13 o
  -8   8   1      142.19      205.33     43.27 o
  -7   8   1     5652.00     5465.42    245.84 o
  -6   8   1     1784.08     1764.66     76.09 o
  -5   8   1    14013.44    13433.46    425.51 o
  -4   8   1      660.79      725.82     68.90 o
  -3   8   1    20062.89    19761.78    416.35 o
  -2   8   1     1086.76     1210.04     75.71 o
  -1   8   1     4083.56     4208.56    130.63 o
   0   8   1     1362.98     1547.33     68.53 o
   1   8   1      174.90      210.72     36.93 o
   2   8   1      213.15      256.91     38.57 o
   3   8   1       65.97       83.03     33.11 o
   4   8   1     7749.71     7908.47    228.19 o
   5   8   1      707.16      723.91     81.01 o
   6   8   1     7691.23     7521.50    269.54 o
   7   8   1     3659.07     3412.36    103.58 o
   8   8   1     6138.83     5542.76    181.60 o
   9   8   1      707.27      775.29     62.01 o
  10   8   1      665.02      651.66     84.04 o
  11   8   1     2216.26     2027.38     99.48 o
  12   8   1      145.75      167.77     48.59 o
  13   8   1        1.81      -42.86     56.41 o
  14   8   1       16.08       26.99    118.87 o
 -13   9   1      173.53      116.03     51.57 o
 -12   9   1       77.02       66.56     76.09 o
 -11   9   1       20.80       46.90     47.50 o
 -10   9   1       96.36      118.43     47.42 o
  -9   9   1      976.14      950.07    131.74 o
  -8   9   1      238.07      191.94     46.92 o
  -7   9   1     2080.69     1930.32    113.23 o
  -6   9   1      105.29      142.61     38.68 o
  -5   9   1      281.50      308.12     42.73 o
  -4   9   1     1078.71     1212.84    117.36 o
  -3   9   1      356.05      392.16     48.20 o
  -2   9   1      460.89      432.72     48.84 o
  -1   9   1       12.63       23.49     31.32 o
   0   9   1      826.88      769.25     77.23 o
   1   9   1      360.35      392.63     47.30 o
   2   9   1      407.18      321.09     46.14 o
   3   9   1     2315.56     2185.63     96.02 o
   4   9   1       20.48      -37.28     48.46 o
   5   9   1      702.76      713.44     56.88 o
   6   9   1     1055.09     1012.53     66.03 o
   7   9   1      401.54      351.34     83.88 o
   8   9   1      483.79      438.91     58.30 o
   9   9   1      176.02      152.81     45.48 o
  10   9   1      330.79      270.98     53.27 o
  11   9   1      920.12      950.01     75.48 o
  12   9   1      252.89      293.06    102.97 o
  13   9   1       10.64      -47.73     47.73 o
 -12  10   1      330.52      453.33     65.16 o
 -11  10   1     1063.00     1091.64     83.93 o
 -10  10   1       72.56       38.33     48.73 o
  -9  10   1       11.25       41.25     51.11 o
  -8  10   1       40.37       14.78     48.46 o
  -7  10   1     4446.88     3988.62    693.16 o
  -6  10   1      476.96      546.59     55.79 o
  -5  10   1     9492.49     9600.70    276.96 o
  -4  10   1      181.43      258.32     46.38 o
  -3  10   1    12085.46    12500.85    349.25 o
  -2  10   1     3890.13     3997.48    244.55 o
  -1  10   1    15391.21    15824.42    411.97 o
   0  10   1      414.75      500.64     57.27 o
   1  10   1     3755.13     4031.59    197.23 o
   2  10   1     3116.07     3112.08    122.29 o
   3  10   1      221.96      315.19     50.92 o
   4  10   1     6966.46     7261.09    222.71 o
   5  10   1      309.19      335.06     51.61 o
   6  10   1    17920.38    17546.18    472.43 o
   7  10   1      940.59     1012.51     75.67 o
   8  10   1     9163.16     8718.01    612.90 o
   9  10   1      575.22      619.83     66.04 o
  10  10   1     1174.57     1122.14     84.15 o
  11  10   1       32.14      132.93     81.01 o
  12  10   1       77.93       29.91     52.59 o
 -11  11   1      234.29      240.14     62.63 o
 -10  11   1      382.48      382.32     65.11 o
  -9  11   1     1245.46     1203.88    160.89 o
  -8  11   1     1476.12     1372.18    303.23 o
  -7  11   1     1870.24     1501.73    403.55 o
  -6  11   1     2585.84     2588.00    113.51 o
  -5  11   1      360.34      359.11     55.19 o
  -4  11   1     3956.06     3846.71    143.81 o
  -3  11   1       12.07       58.76     44.20 o
  -2  11   1     3405.36     3632.20    138.84 o
  -1  11   1     1083.19      989.01     76.95 o
   0  11   1       44.11       80.67     46.19 o
   1  11   1       82.67       53.65     47.07 o
   2  11   1     1947.24     2057.80    173.38 o
   3  11   1        4.68        5.20     43.11 o
   4  11   1      147.47      205.21     51.20 o
   5  11   1     2463.45     2490.44    113.56 o
   6  11   1      826.69      838.85    109.78 o
   7  11   1     1905.60     1959.10    476.24 o
   8  11   1     1395.35     1302.40    125.31 o
   9  11   1      496.85      420.47     65.41 o
  10  11   1     3792.98     3184.27    396.74 o
  11  11   1      483.80      387.81     76.85 o
 -10  12   1      156.10       97.52     58.22 o
  -9  12   1       22.99       33.00     55.72 o
  -8  12   1       11.01      -37.01     50.94 o
  -7  12   1      236.76      200.17     59.64 o
  -6  12   1     2663.47     2314.55    143.86 o
  -5  12   1        9.88       24.84     47.07 o
  -4  12   1      942.65      855.13     82.91 o
  -3  12   1     1498.68     1504.04     94.39 o
  -2  12   1      928.18      832.02    233.95 o
  -1  12   1     1810.97     1849.43    121.33 o
   0  12   1       82.29      114.50     55.30 o
   1  12   1     1313.42     1288.91     90.59 o
   2  12   1      699.52      561.75     82.53 o
   3  12   1      128.82      154.33     54.75 o
   4  12   1      935.58      838.03     75.11 o
   5  12   1        2.56      -23.36     49.48 o
   6  12   1     3252.99     2780.95    159.75 o
   7  12   1       86.02       60.67     80.63 o
   8  12   1     1255.11     1047.00    260.08 o
   9  12   1      268.10      313.05     66.46 o
  10  12   1      174.46      135.22     59.52 o
  -9  13   1     1766.92     1380.25    192.31 o
  -8  13   1     1894.51     1680.95    527.72 o
  -7  13   1     3044.86     2714.25    531.13 o
  -6  13   1     1499.25     1540.01    130.23 o
  -4  13   1      177.20      369.48    102.97 o
  -3  13   1        1.65      -41.35     62.30 o
  -2  13   1     1078.79     1094.07    150.29 o
  -1  13   1      349.54      340.39     74.67 o
   0  13   1       21.04       93.13     98.43 o
   1  13   1     1336.41     1580.41    106.60 o
   2  13   1     1847.51     1914.46    115.33 o
   3  13   1        4.07       69.90     55.78 o
   4  13   1       87.20      105.59     57.67 o
   5  13   1       96.28      136.65     59.08 o
   6  13   1      230.50      211.24     75.71 o
   7  13   1      838.04      454.05    169.98 o
   8  13   1     2752.64     2264.16    282.41 o
  -7  14   1      809.88      613.28    141.58 o
  -5  14   1     2502.10     2524.28    221.84 o
  -4  14   1        8.77      -99.18     99.18 o
  -3  14   1     1223.67     1180.69    110.10 o
  -2  14   1       50.68       22.73    124.55 o
  -1  14   1     2032.01     2330.56    148.51 o
   0  14   1      223.50      134.18     75.05 o
   1  14   1      814.05      772.49     99.07 o
   2  14   1      302.13      306.47     70.30 o
   3  14   1      314.60      304.77     68.00 o
   4  14   1      920.98     1059.61     93.44 o
   5  14   1        5.38      -58.30     74.20 o
   6  14   1     2713.91     2715.83    177.17 o
  -3  15   1      376.30      387.29    120.38 o
  -2  15   1      178.09      287.90     90.86 o
  -1  15   1       20.07       20.38     76.47 o
   0  15   1      693.61      713.23    102.44 o
   1  15   1       18.35       91.77     78.80 o
   2  15   1     1429.62     1496.99    130.04 o
   3  15   1      144.30      165.05    108.27 o
 -15   0   2     1555.24     1882.99    171.11 o
 -14   0   2      478.98      516.36     99.94 o
 -13   0   2     1922.55     2041.23    153.70 o
 -12   0   2       44.93       41.64     67.38 o
 -11   0   2      520.59      511.82     81.77 o
 -10   0   2     2901.84     3138.32    174.90 o
  -9   0   2     2370.20     2289.57    137.80 o
  -8   0   2    13970.21    13309.64    547.41 o
  -7   0   2    12300.46    12678.94    518.64 o
  -6   0   2     7335.81     6976.22    296.04 o
  -5   0   2    14492.67    14690.65    585.26 o
  -4   0   2      701.32      615.55     46.94 o
  -3   0   2     9509.83     9612.70    202.50 o
  -2   0   2     3576.76     3653.09     63.11 o
   2   0   2    28260.23    26238.60    471.79 o
   3   0   2    84458.58    69538.93   1633.10 o
   4   0   2    48149.13    43545.50    905.50 o
   5   0   2    70340.07    63304.38   1548.89 o
   6   0   2    16571.56    16230.20    345.13 o
   7   0   2    14381.15    13844.50    298.22 o
   8   0   2      972.13      943.62     46.70 o
   9   0   2     2188.97     2288.47     65.75 o
  10   0   2     5576.79     5657.68    135.19 o
  11   0   2        5.72       17.80     37.86 o
  12   0   2     9795.01    10020.89    279.00 o
  13   0   2     1132.00     1183.14     63.74 o
  14   0   2     3305.08     3478.27    148.40 o
  15   0   2      672.32      755.62     63.60 o
 -16   1   2       85.68       -9.09     87.07 o
 -15   1   2      535.84      681.42    118.87 o
 -14   1   2      343.99      457.31     97.67 o
 -13   1   2     1383.49     1394.42     96.10 o
 -12   1   2      239.90      286.13     31.80 o
 -11   1   2     2485.38     2453.41     93.13 o
 -10   1   2     2717.22     2739.06     80.01 o
  -9   1   2     4154.29     3939.45     99.67 o
  -8   1   2     2895.02     2821.30     74.66 o
  -7   1   2     3722.46     3585.65     88.86 o
  -6   1   2        2.57       30.76     12.60 o
  -5   1   2       65.21       55.41      6.45 o
  -4   1   2      313.56      321.61     21.75 o
  -3   1   2     1217.80     1301.28     21.50 o
  -2   1   2     1763.26     1890.71     29.64 o
  -1   1   2      125.05      109.23     13.27 o
   1   1   2       21.46       32.89     11.91 o
   2   1   2    17091.40    17349.54    257.21 o
   3   1   2     8954.93     9189.48    129.83 o
   4   1   2      134.32      120.12     10.32 o
   5   1   2     2358.11     2252.58     44.88 o
   6   1   2     2559.53     2797.74     55.30 o
   7   1   2     4147.43     4492.93     83.90 o
   8   1   2      545.19      639.86     38.91 o
   9   1   2      174.89      180.22     17.00 o
  10   1   2       40.25       53.08     14.24 o
  11   1   2       39.69       33.08     20.54 o
  12   1   2       76.25       89.41     23.61 o
  13   1   2      148.64      128.46     40.27 o
  14   1   2     1880.61     1943.03     71.86 o
  15   1   2      158.82      182.32     29.71 o
  16   1   2     1264.74     1361.32    149.16 o
 -16   2   2      109.86       99.18    102.21 o
 -15   2   2       11.90      -21.20     80.26 o
 -14   2   2      468.78      526.93     38.56 o
 -13   2   2      363.06      306.64     84.80 o
 -12   2   2      138.11      142.34     68.90 o
 -11   2   2     2763.53     2565.92     64.45 o
 -10   2   2      932.51      904.89     40.36 o
  -9   2   2     2402.31     2342.26     58.53 o
  -8   2   2     2616.53     2517.50     61.10 o
  -7   2   2     2070.72     2079.74     51.80 o
  -6   2   2      834.67      721.94     24.62 o
  -5   2   2     4567.42     4543.51     99.93 o
  -4   2   2     4534.69     4502.67     68.33 o
  -3   2   2      737.82      755.26     31.54 o
  -2   2   2    30313.55    28079.07    547.72 o
  -1   2   2     9332.88     9399.24    166.40 o
   0   2   2    11870.27    12030.25    215.80 o
   1   2   2    30186.01    28102.33    494.45 o
   2   2   2     7798.17     7676.97    140.73 o
   3   2   2    27101.36    25625.52    411.48 o
   4   2   2    11027.66    11414.94    187.52 o
   5   2   2     5941.10     5648.80    101.36 o
   6   2   2     6811.65     6970.70    156.16 o
   7   2   2     1591.59     1555.71     68.84 o
   8   2   2     1019.25     1175.73     42.62 o
   9   2   2      659.10      702.25     35.52 o
  10   2   2     1043.38     1055.34     54.80 o
  11   2   2       57.00       79.44     29.02 o
  12   2   2     3378.71     3299.46    113.57 o
  13   2   2     1518.68     1455.85     55.73 o
  14   2   2     1416.99     1525.53     58.64 o
  15   2   2      162.91      193.24     30.94 o
  16   2   2      129.27      197.61    100.70 o
 -16   3   2      324.02      289.98    113.57 o
 -15   3   2     1385.25     1684.62    170.35 o
 -14   3   2     1630.76     1602.09    156.73 o
 -13   3   2     5769.96     5773.60    169.27 o
 -12   3   2     7661.54     7490.42    342.22 o
 -11   3   2     8620.11     8289.59    230.50 o
 -10   3   2    12331.50    11475.29    245.30 o
  -9   3   2    41800.54    38428.37    785.28 o
  -8   3   2     4701.49     4565.19    105.20 o
  -7   3   2    16801.36    16383.24    341.33 o
  -6   3   2     4066.46     4242.01     97.17 o
  -5   3   2      148.14      229.29     21.54 o
  -4   3   2        2.93       34.91     13.18 o
  -3   3   2     5172.67     5226.75    131.87 o
  -1   3   2    33437.52    31622.39    653.95 o
   0   3   2    30966.09    28752.60    498.09 o
   1   3   2     7554.93     7830.53    145.83 o
   2   3   2    20629.55    20156.65    358.67 o
   3   3   2     1758.87     1697.14     40.34 o
   4   3   2     2603.34     2589.36     50.98 o
   5   3   2     5117.98     4724.30     84.67 o
   6   3   2      651.80      712.48     33.77 o
   7   3   2    12465.36    12417.39    271.01 o
   8   3   2     4275.75     4413.53    108.92 o
   9   3   2     3290.44     3128.11     84.35 o
  10   3   2      749.01      655.70     45.61 o
  11   3   2      754.38      922.50     55.03 o
  12   3   2     2093.86     2116.55     85.28 o
  13   3   2      171.19      155.76     51.49 o
  14   3   2     6440.08     6168.19    149.95 o
  15   3   2        1.15       15.61     28.92 o
  16   3   2     5591.03     5851.55    190.18 o
 -16   4   2       28.07       32.56     93.13 o
 -15   4   2      249.15      339.20    109.03 o
 -14   4   2      157.61      205.94     93.88 o
 -13   4   2      778.41      770.04     48.76 o
 -12   4   2        7.19       -9.78     25.49 o
 -11   4   2      772.36      770.63     46.37 o
 -10   4   2      584.66      578.69     39.41 o
  -9   4   2     2622.36     2372.05     92.25 o
  -8   4   2     2546.48     2517.70     67.97 o
  -7   4   2      540.04      563.45     21.34 o
  -6   4   2     1233.44     1080.71     31.62 o
  -5   4   2     2193.27     2184.97     44.50 o
  -4   4   2     6041.51     6506.99    100.98 o
  -3   4   2      223.70      229.92     14.75 o
  -2   4   2     3919.12     4366.79     83.84 o
  -1   4   2     2051.99     2081.48     53.31 o
   0   4   2     3066.20     3263.78    101.85 o
   1   4   2    25492.81    24605.21    430.05 o
   2   4   2     2795.86     2976.85     64.87 o
   3   4   2     4831.71     4693.34     94.61 o
   4   4   2      937.31      920.17     35.69 o
   5   4   2     3862.44     3822.00     83.31 o
   6   4   2     1673.04     1720.56     47.43 o
   7   4   2     4049.93     4105.32     88.99 o
   8   4   2       83.26       91.03     22.02 o
   9   4   2      146.03      146.46     20.05 o
  10   4   2     1842.09     1862.73     79.14 o
  11   4   2       15.18      -25.51     29.80 o
  12   4   2     1477.78     1408.72     71.54 o
  13   4   2      790.40      731.67     55.24 o
  14   4   2     1017.68     1064.96     65.45 o
  15   4   2      775.43      724.66     74.58 o
 -15   5   2      168.47      112.81    106.00 o
 -14   5   2      458.43      615.55    118.87 o
 -13   5   2     1494.68     1595.57     73.32 o
 -12   5   2     1302.02     1271.06     64.89 o
 -11   5   2     4839.16     4541.56    144.67 o
 -10   5   2     2291.75     2298.35     88.27 o
  -9   5   2     8275.62     7740.38    175.98 o
  -8   5   2     2166.28     2060.08     86.21 o
  -7   5   2     6351.93     6109.19    141.99 o
  -6   5   2     3423.63     3192.21     71.83 o
  -5   5   2      234.19      236.55     19.44 o
  -4   5   2      927.21      950.63     46.54 o
  -3   5   2     2239.75     2343.43     61.48 o
  -2   5   2     1400.08     1421.31     43.56 o
  -1   5   2     6568.44     6596.89    143.37 o
   0   5   2      463.46      381.73     20.88 o
   1   5   2     4257.30     4277.32     87.76 o
   2   5   2     1133.71     1176.25     41.13 o
   3   5   2     1647.05     1868.89     54.64 o
   4   5   2     1708.13     1916.52     92.57 o
   5   5   2     2893.54     2752.34    100.61 o
   6   5   2      670.99      662.11     36.36 o
   7   5   2     2845.08     2806.37     71.14 o
   8   5   2     3628.03     3544.09     82.76 o
   9   5   2     1484.04     1656.66     74.65 o
  10   5   2       21.96        4.66     31.73 o
  11   5   2      918.23      854.23     58.82 o
  12   5   2      941.51      903.91     61.91 o
  13   5   2      670.24      634.37     81.77 o
  14   5   2     1675.38     1742.84    116.98 o
  15   5   2        1.55       21.35     40.28 o
 -15   6   2      783.95      796.50    148.40 o
 -14   6   2      643.33      721.55    130.23 o
 -13   6   2      986.13      968.06     62.37 o
 -12   6   2       42.48       54.36     35.35 o
 -11   6   2       30.56       52.23     33.93 o
 -10   6   2     3570.44     3403.60    118.90 o
  -9   6   2      349.10      443.82     43.27 o
  -8   6   2     5696.79     5374.07    162.30 o
  -7   6   2     6475.78     6119.74    126.14 o
  -6   6   2    15497.29    14547.91    273.53 o
  -5   6   2    13395.89    13303.37    281.49 o
  -4   6   2     4301.20     4483.33    105.46 o
  -3   6   2      199.12      237.27     22.80 o
  -2   6   2     2018.72     2201.27     89.16 o
  -1   6   2    13780.96    14482.07    365.92 o
   0   6   2     2377.64     2389.83     85.90 o
   1   6   2    37866.06    35809.73    903.63 o
   2   6   2     6041.77     5957.34    173.01 o
   3   6   2    23622.40    21587.32    447.40 o
   4   6   2    16069.04    15086.44    318.35 o
   5   6   2    20224.12    18717.09    474.87 o
   6   6   2    17976.49    16552.06    310.01 o
   7   6   2     4844.87     4295.68     96.29 o
   8   6   2        1.63      -18.23     18.97 o
   9   6   2      284.60      260.75     80.63 o
  10   6   2     1624.09     1479.10     76.67 o
  11   6   2      340.72      400.13     46.43 o
  12   6   2     3018.21     2872.61    113.16 o
  13   6   2     1835.98     1886.03     92.64 o
  14   6   2     1468.55     1370.00     80.44 o
  15   6   2     1288.90     1363.07     81.79 o
 -14   7   2      239.45      310.42    112.81 o
 -13   7   2      139.73      167.46     88.58 o
 -12   7   2      110.87      130.69     42.37 o
 -11   7   2      146.79      197.80     42.53 o
 -10   7   2      177.95      231.40     42.16 o
  -9   7   2     2617.69     2470.70    100.83 o
  -8   7   2      519.17      453.90     46.43 o
  -7   7   2     2790.53     2651.91     69.73 o
  -6   7   2        8.66        6.73     19.65 o
  -5   7   2       21.25       94.87     75.72 o
  -4   7   2      155.45      166.02     41.45 o
  -3   7   2        6.21       -9.88     32.56 o
  -2   7   2      182.43      179.90     42.78 o
  -1   7   2       12.67      -31.80     32.56 o
   0   7   2     2664.91     2674.79     98.31 o
   1   7   2      704.47      805.38     69.66 o
   2   7   2     4013.48     4059.30    130.76 o
   3   7   2     1203.56     1206.82     62.39 o
   4   7   2     2506.75     2554.87     94.49 o
   5   7   2     3728.40     3900.19    127.41 o
   6   7   2       28.70        8.94     48.33 o
   7   7   2     2577.55     2460.27     81.96 o
   8   7   2     1091.96     1082.93     54.78 o
   9   7   2      995.29      942.03    109.41 o
  10   7   2      149.20      164.01     68.90 o
  11   7   2       39.68       54.02     96.91 o
  12   7   2      798.75      922.40    136.66 o
  13   7   2        9.25        8.36     42.40 o
  14   7   2      258.41      383.73     55.81 o
 -14   8   2      223.20      202.15    112.81 o
 -13   8   2      642.13      724.83    122.66 o
 -12   8   2      201.58      219.79     47.73 o
 -11   8   2      307.20      275.75     48.78 o
 -10   8   2      327.69      354.12     50.14 o
  -9   8   2     2076.82     2076.51    207.45 o
  -8   8   2     1232.01     1249.52    127.58 o
  -7   8   2     1031.75     1057.99     54.71 o
  -6   8   2     3887.14     3507.57    104.02 o
  -5   8   2     5309.42     5555.15    168.44 o
  -4   8   2       86.51       93.96     32.82 o
  -3   8   2      636.94      674.05     47.38 o
  -2   8   2     1232.58     1277.97     62.10 o
  -1   8   2     1717.29     1821.30    113.57 o
   0   8   2     6146.34     6758.48    358.12 o
   1   8   2     9551.10    10021.95    281.66 o
   2   8   2     4184.37     4082.74    178.68 o
   3   8   2    15458.55    14600.97    393.23 o
   4   8   2     6467.57     6549.88    196.08 o
   5   8   2     5592.18     5339.07    314.59 o
   6   8   2     1125.00     1177.48     68.17 o
   7   8   2     3663.95     3562.54    222.95 o
   8   8   2       23.69       69.08     38.74 o
   9   8   2      427.87      473.22     53.86 o
  10   8   2      656.60      634.52     59.81 o
  11   8   2       36.12       40.37     43.45 o
  12   8   2     2760.84     2598.51    114.56 o
  13   8   2       24.60       65.40    104.48 o
  14   8   2     1441.38     1381.68     89.32 o
 -13   9   2     1445.88     1521.84    185.50 o
 -12   9   2     3152.64     3084.83    129.90 o
 -11   9   2     6759.48     6325.34    609.87 o
 -10   9   2     3398.27     3136.44    246.07 o
  -9   9   2    11566.25    10402.83    723.06 o
  -8   9   2     1919.99     1783.72    230.17 o
  -7   9   2     4701.93     4306.22    443.68 o
  -6   9   2     1439.67     1520.23    115.84 o
  -5   9   2       17.10       14.04     37.86 o
  -4   9   2     1601.66     1575.24     78.59 o
  -3   9   2      600.27      650.92    148.40 o
  -2   9   2     2449.29     2600.75    139.31 o
  -1   9   2     7973.20     8538.63    251.49 o
   0   9   2     4364.59     4561.48    212.38 o
   1   9   2     1992.94     2033.71     93.20 o
   2   9   2     6642.96     6698.69    262.73 o
   3   9   2      368.17      385.68     47.66 o
   4   9   2      280.80      249.26     44.00 o
   5   9   2     6290.78     6489.08    199.53 o
   6   9   2       39.32       -4.50     34.93 o
   7   9   2     2771.76     2569.90     93.01 o
   8   9   2      610.04      527.90     82.53 o
   9   9   2      387.46      320.91     54.43 o
  10   9   2      230.70      254.97     52.77 o
  11   9   2      216.59      253.70     53.57 o
  12   9   2      675.91      641.09     79.88 o
  13   9   2        7.91      -33.31    101.08 o
 -12  10   2      403.94      430.81    129.47 o
 -11  10   2     1011.00      988.53     80.26 o
 -10  10   2     2063.68     1957.57    104.68 o
  -9  10   2      260.50      251.60     52.68 o
  -8  10   2     4874.10     4113.96    523.18 o
  -7  10   2       12.53      -43.40     67.76 o
  -6  10   2       11.17      -10.66     37.29 o
  -5  10   2     3704.95     3705.30    244.55 o
  -4  10   2      513.43      505.28    109.41 o
  -3  10   2        2.12      -45.43     45.43 o
  -2  10   2       56.45       55.32     41.84 o
  -1  10   2      694.12      903.33     71.03 o
   0  10   2     2162.08     2358.13    107.32 o
   1  10   2      744.64      843.61     68.48 o
   2  10   2       59.72       93.78     42.34 o
   3  10   2     3054.01     3089.65    120.66 o
   4  10   2      143.77      127.76     42.75 o
   5  10   2       17.05       15.07     37.81 o
   6  10   2       76.41       80.22     42.20 o
   7  10   2       70.61        3.44     87.07 o
   8  10   2       89.98       55.45     45.19 o
   9  10   2        1.80       18.46     47.18 o
  10  10   2       24.46      -13.21     47.23 o
  11  10   2      366.64      299.27     65.49 o
  12  10   2        1.31       -2.10     50.16 o
 -11  11   2     2256.62     1789.10    208.21 o
 -10  11   2     1863.86     1803.38    380.08 o
  -9  11   2     3108.06     2814.71    422.10 o
  -8  11   2     2138.74     2163.10    303.99 o
  -7  11   2     1406.55     1158.02    267.27 o
  -6  11   2      251.60      324.05     71.17 o
  -5  11   2        9.78       16.16     42.93 o
  -4  11   2        6.69      -13.63     65.87 o
  -3  11   2     4703.04     4348.21    240.77 o
  -2  11   2      114.04      180.81     53.43 o
  -1  11   2     1400.18     1475.04    149.53 o
   0  11   2     1217.36     1323.19    104.48 o
   1  11   2     1614.20     1687.78    158.62 o
   2  11   2      480.23      511.22     98.81 o
   3  11   2       51.04        5.14     42.68 o
   4  11   2       77.72      132.39     63.22 o
   5  11   2      510.84      456.06     69.28 o
   6  11   2      438.76      471.85     58.94 o
   7  11   2     2460.99     1934.10    108.53 o
   8  11   2      770.36      747.48    226.76 o
   9  11   2      489.09      420.53     90.10 o
  10  11   2      528.23      586.52     73.23 o
  11  11   2      232.14      308.65    142.72 o
 -10  12   2      554.56      378.57    125.68 o
  -9  12   2      106.42       74.20    102.21 o
  -8  12   2     3869.06     2158.59    213.51 o
  -7  12   2      998.92      452.01    125.68 o
  -5  12   2     3334.17     3241.29    207.45 o
  -4  12   2     1206.94     1269.69    102.59 o
  -3  12   2      832.72      712.57    161.65 o
  -2  12   2     1745.70     1814.68    108.40 o
  -1  12   2     2910.55     3021.73    136.04 o
   0  12   2      605.28      694.91     73.01 o
   1  12   2     5009.32     5557.36    194.25 o
   2  12   2     1565.26     1686.36    103.67 o
   3  12   2     6535.25     6869.39    226.10 o
   4  12   2     6673.26     6425.86    214.80 o
   5  12   2     4323.18     4061.36    154.75 o
   6  12   2     1899.79     1942.05    140.07 o
   7  12   2     1041.85      807.26     79.94 o
   8  12   2      274.42      163.36    113.19 o
   9  12   2      130.79      135.98     59.15 o
  10  12   2      948.89      962.77     88.83 o
  -8  13   2        6.03      -79.50     79.50 o
  -7  13   2      605.91      353.58    114.33 o
  -6  13   2      863.11      900.23    137.04 o
  -5  13   2      334.78      405.07    118.11 o
  -4  13   2      910.56     1017.97    101.57 o
  -3  13   2       17.14       25.27     62.20 o
  -2  13   2       30.06      118.54     65.87 o
  -1  13   2       40.50       14.47     57.67 o
   0  13   2      809.59      702.97     78.78 o
   1  13   2     1282.67     1377.57    102.59 o
   2  13   2     2119.58     2170.98    124.97 o
   3  13   2      817.34      967.75    116.60 o
   4  13   2     1492.75     1531.51    146.51 o
   5  13   2     1115.24     1086.74    150.29 o
   6  13   2      488.39      365.70     83.28 o
   7  13   2      396.47      246.73     65.08 o
   8  13   2        2.01       -5.55     66.63 o
  -6  14   2      251.82      307.40    115.84 o
  -5  14   2     1719.30     1960.97    200.64 o
  -4  14   2      285.53      467.15    133.26 o
  -3  14   2      219.96      191.77     72.84 o
  -2  14   2     1929.46     1863.64    134.38 o
  -1  14   2      249.14      257.87     78.79 o
   0  14   2      553.66      671.01     83.52 o
   1  14   2     2133.03     2286.06    259.70 o
   2  14   2      521.61      638.21     80.77 o
   3  14   2     3445.85     3401.96    154.21 o
   4  14   2     3270.17     3209.98    149.35 o
   5  14   2     2761.19     3143.61    188.53 o
   6  14   2       86.15       22.71     78.74 o
  -3  15   2     1126.34      897.96    164.30 o
  -2  15   2      253.47      234.67     85.65 o
  -1  15   2       24.32       -0.48     79.00 o
   0  15   2     1879.58     1905.88    142.46 o
   1  15   2        4.05      136.28    120.38 o
   2  15   2     2371.53     2530.05    144.16 o
   3  15   2      533.60      531.44    117.73 o
 -16   1   3     3887.05     4355.03    264.24 o
 -15   1   3      959.12     1109.20    136.28 o
 -14   1   3     9346.03    10155.42    472.45 o
 -13   1   3     3333.76     3517.22    149.08 o
 -12   1   3    12480.38    12436.79    503.49 o
 -11   1   3       32.82       55.63     43.08 o
 -10   1   3     7267.97     6980.85    165.06 o
  -9   1   3     2650.25     2640.95     72.56 o
  -8   1   3      650.53      719.38     46.42 o
  -7   1   3     6944.24     6636.83    153.54 o
  -6   1   3     8204.27     8070.91    182.03 o
  -5   1   3    23925.38    22908.83    377.65 o
  -4   1   3    17156.35    17085.61    254.00 o
  -3   1   3    31315.66    29386.80    439.09 o
  -2   1   3     1897.26     2040.19     33.54 o
  -1   1   3    28713.06    27250.00    348.92 o
   0   1   3     7982.55     8200.53    123.19 o
   1   1   3     3321.76     3531.86     77.64 o
   2   1   3     6155.55     6393.51     98.19 o
   3   1   3     2585.54     2807.08     41.29 o
   4   1   3     2968.75     3331.98     62.09 o
   5   1   3     2408.44     2551.37     50.83 o
   6   1   3     3925.18     4295.23     94.09 o
   7   1   3      611.27      633.90     26.49 o
   8   1   3      287.28      301.06     20.72 o
   9   1   3     1970.40     2088.26     48.24 o
  10   1   3       63.44       59.86     21.80 o
  11   1   3     2603.79     2754.03     78.14 o
  12   1   3     1854.20     1811.19    117.04 o
  13   1   3     8567.60     8553.65    195.26 o
  14   1   3     1391.99     1515.01     72.63 o
  15   1   3     1273.74     1538.31     86.95 o
  16   1   3      238.00      249.10     54.51 o
 -16   2   3     1487.70     1630.86    172.63 o
 -15   2   3      216.09      215.03     94.64 o
 -14   2   3     1811.67     1800.46    167.33 o
 -13   2   3     3636.36     3898.48    231.68 o
 -12   2   3      312.36      265.75     84.80 o
 -11   2   3       27.42       61.59     20.75 o
 -10   2   3     1381.11     1251.59    112.06 o
  -9   2   3      372.11      345.17     36.34 o
  -8   2   3     2452.13     2285.42     76.03 o
  -7   2   3      150.99      165.11     19.77 o
  -6   2   3       89.84       89.64     16.71 o
  -5   2   3      121.98      186.70     41.64 o
  -4   2   3      550.73      443.66     20.31 o
  -3   2   3    16465.28    16000.24    234.02 o
  -2   2   3    17793.71    16937.78    274.25 o
  -1   2   3    55513.92    48901.18   1035.89 o
   0   2   3    46772.59    41085.98    718.88 o
   1   2   3    59158.24    52229.02   1174.24 o
   2   2   3    13419.47    13155.37    237.13 o
   3   2   3    26089.87    25193.55    405.04 o
   4   2   3     1188.27     1117.41     27.50 o
   5   2   3      205.15      298.04     26.80 o
   6   2   3    10063.66    10252.39    195.04 o
   7   2   3     8200.98     7976.66    155.08 o
   8   2   3     7193.58     7167.52    170.15 o
   9   2   3    10163.93    10273.07    278.78 o
  10   2   3    11917.40    11496.34    313.97 o
  11   2   3     4870.69     5028.19    154.63 o
  12   2   3     5512.07     5896.03    141.82 o
  13   2   3     1733.67     1640.37     80.21 o
  14   2   3     1216.71     1201.46     57.08 o
  15   2   3      171.28      177.76     33.30 o
  16   2   3        3.77       12.87     70.41 o
 -16   3   3      280.48      355.10    112.06 o
 -15   3   3      164.41      300.58    101.46 o
 -14   3   3        2.47       43.91     77.98 o
 -13   3   3        1.69       84.04     73.44 o
 -12   3   3      773.26      660.22    104.48 o
 -11   3   3        9.66       -6.06     62.84 o
 -10   3   3      194.56      190.03     27.40 o
  -9   3   3     2181.17     2120.41     62.71 o
  -8   3   3      104.22      120.70     22.74 o
  -7   3   3      856.29      934.73     33.35 o
  -6   3   3      435.62      465.08     54.56 o
  -5   3   3     4530.14     4691.06    105.58 o
  -4   3   3      871.12     1021.48     30.71 o
  -3   3   3     1148.24     1238.48     33.07 o
  -2   3   3      680.80      717.47     23.05 o
  -1   3   3     3466.94     3845.58     95.63 o
   0   3   3     3649.36     3956.60     93.40 o
   1   3   3     1438.61     1527.17     62.45 o
   2   3   3     4308.53     4577.58     90.59 o
   3   3   3       21.15       57.43     24.99 o
   4   3   3     1433.51     1697.82     38.68 o
   5   3   3     1614.59     1742.29     75.19 o
   6   3   3        3.27       29.91     13.93 o
   7   3   3      634.46      621.81     28.26 o
   8   3   3     1309.05     1324.70     49.83 o
   9   3   3       65.60       39.04     21.81 o
  10   3   3       77.93      102.54     31.36 o
  11   3   3      411.64      516.19     44.82 o
  12   3   3       32.46       36.31     33.00 o
  13   3   3      308.12      372.83     44.83 o
  14   3   3      747.16      682.75     44.85 o
  15   3   3       88.74      115.25     33.84 o
  16   3   3      116.96      104.78    115.08 o
 -16   4   3     3794.58     4177.86    268.02 o
 -15   4   3        4.83       48.46     87.07 o
 -14   4   3     1296.25     1268.20    150.67 o
 -13   4   3       16.56       68.90     82.53 o
 -12   4   3     1288.89     1371.17    141.58 o
 -11   4   3      376.25      367.21     84.04 o
 -10   4   3     3918.50     3758.30    119.89 o
  -9   4   3     1253.52     1271.79     44.70 o
  -8   4   3     4185.86     4112.55     99.85 o
  -7   4   3       65.21       56.71     16.37 o
  -6   4   3      148.27      150.19     18.43 o
  -5   4   3      301.96      270.47     20.09 o
  -4   4   3     5571.35     5490.24    116.71 o
  -3   4   3    28789.94    29128.80    776.38 o
  -2   4   3    18571.19    17781.55    314.47 o
  -1   4   3    41887.86    39137.38    677.75 o
   0   4   3    18238.67    17170.96    304.27 o
   1   4   3    20650.17    19729.39    405.30 o
   2   4   3     3744.46     3500.69     85.64 o
   3   4   3     9859.69     9494.02    244.59 o
   4   4   3     2287.94     2057.22     71.47 o
   5   4   3      322.34      389.56     26.45 o
   6   4   3     9790.75     9583.19    187.45 o
   7   4   3     8671.24     8614.18    170.44 o
   8   4   3     5485.85     5399.38    158.86 o
   9   4   3    12654.92    12674.79    345.62 o
  10   4   3    13622.79    13256.11    360.70 o
  11   4   3     2109.17     2149.31    101.46 o
  12   4   3     5361.83     5265.18    168.06 o
  13   4   3     1165.20     1258.54     73.61 o
  14   4   3     1263.06     1167.36     91.99 o
  15   4   3       49.78       33.47     42.33 o
 -15   5   3     1486.17     1580.89    175.65 o
 -14   5   3     6523.10     6795.27    358.88 o
 -13   5   3      640.16      650.38    118.11 o
 -12   5   3     7552.59     7139.76    356.61 o
 -11   5   3        1.46       -8.96     27.19 o
 -10   5   3      865.91      947.43     54.99 o
  -9   5   3     1019.99      968.70     42.93 o
  -8   5   3       78.12      104.62     21.78 o
  -7   5   3      929.75      846.24     31.58 o
  -6   5   3     3497.53     3421.60     76.01 o
  -5   5   3    18190.64    17451.36    284.24 o
  -4   5   3     6748.29     7085.70    152.40 o
  -3   5   3    47936.56    45888.94   1478.68 o
  -2   5   3     1301.14     1448.36     47.98 o
  -1   5   3    16311.18    16154.86    337.60 o
   0   5   3      900.86      843.10     30.67 o
   1   5   3      316.69      297.85     21.75 o
   2   5   3      366.75      291.15     22.86 o
   3   5   3     2371.54     2794.86     92.92 o
   4   5   3      847.57      877.36     47.21 o
   5   5   3     4203.56     4367.54    111.60 o
   6   5   3      305.54      316.24     29.20 o
   7   5   3      367.53      365.55     31.37 o
   8   5   3     1964.95     1831.36     63.85 o
   9   5   3     1194.72     1252.01    132.50 o
  10   5   3      173.30      117.57     38.61 o
  11   5   3     3901.69     3761.45    131.44 o
  12   5   3      258.91      315.15     45.97 o
  13   5   3     2941.31     2931.64    155.21 o
  14   5   3      336.22      321.61     53.76 o
  15   5   3     1339.75     1215.64     75.97 o
 -15   6   3       53.93       11.33     52.79 o
 -14   6   3        0.02       58.30     93.88 o
 -13   6   3      383.88      308.15    106.76 o
 -12   6   3        7.01       38.61     85.56 o
 -11   6   3      942.24      999.83     61.18 o
 -10   6   3       21.78       22.97     30.91 o
  -9   6   3       15.30        9.41     29.43 o
  -8   6   3     1142.77     1156.20     53.35 o
  -7   6   3      868.47      770.85     55.95 o
  -6   6   3      259.38      285.02     24.15 o
  -5   6   3     2005.84     1980.76     74.42 o
  -4   6   3     1586.69     1741.35     53.72 o
  -3   6   3       81.19      110.93     23.82 o
  -2   6   3      881.08     1024.17     43.41 o
  -1   6   3     1575.12     1540.88     83.28 o
   0   6   3        1.71       38.38     24.14 o
   1   6   3     1686.94     1779.69     73.29 o
   2   6   3      664.39      813.56     50.02 o
   3   6   3       44.41       -9.94     38.24 o
   4   6   3        7.15       34.80     26.17 o
   5   6   3        0.70       -3.85     18.67 o
   6   6   3        7.38      -14.26     18.98 o
   7   6   3       71.72       42.07     25.00 o
   8   6   3        4.28       30.54     24.96 o
   9   6   3     2082.33     1998.77     86.76 o
  10   6   3        1.50       15.18     36.70 o
  11   6   3      444.25      498.71     53.54 o
  12   6   3      107.10      120.08     42.93 o
  13   6   3      274.61      325.16     87.07 o
  14   6   3       13.22       59.72     45.48 o
  15   6   3       46.96       51.54     47.34 o
 -14   7   3     5340.81     4882.75    302.10 o
 -13   7   3      317.03      274.08    105.24 o
 -12   7   3     8549.82     8276.22    417.18 o
 -11   7   3      629.32      729.12    119.63 o
 -10   7   3     3423.08     3485.77    127.51 o
  -9   7   3      458.55      545.09     50.84 o
  -8   7   3     1614.66     1603.88     79.34 o
  -7   7   3     7879.07     7375.31    152.91 o
  -6   7   3     3758.22     3593.25    112.67 o
  -5   7   3     7486.65     7311.12    144.15 o
  -4   7   3     6479.75     6719.77    228.65 o
  -3   7   3    31959.53    32393.17   1119.04 o
  -2   7   3     2030.92     1881.10     80.63 o
  -1   7   3    11283.79    11383.58    311.56 o
   0   7   3       11.69       29.04     36.72 o
   1   7   3     1176.70     1071.20     60.94 o
   2   7   3      153.26      294.30    112.81 o
   3   7   3      837.42      716.93     71.93 o
   4   7   3      150.15      170.89     33.84 o
   5   7   3     5050.78     5188.11    159.97 o
   6   7   3       10.72       -9.20     25.36 o
   7   7   3      312.91      283.11     35.06 o
   8   7   3     1731.08     1502.95     64.38 o
   9   7   3       76.43      135.69     47.32 o
  10   7   3     1888.60     1732.98     87.44 o
  11   7   3     6026.71     5738.12    186.24 o
  12   7   3     1010.78     1085.01     73.94 o
  13   7   3     5228.48     5224.09    178.08 o
  14   7   3     1470.70     1502.58    128.71 o
 -14   8   3      368.55      311.18    122.66 o
 -13   8   3     1248.06     1215.96    164.30 o
 -12   8   3       40.71       85.56     94.64 o
 -11   8   3     1583.76     1500.64    165.05 o
 -10   8   3     1515.39     1458.04     82.50 o
  -9   8   3      839.77      854.60     64.07 o
  -8   8   3      956.95      822.55     68.52 o
  -7   8   3      120.96       68.65     30.75 o
  -6   8   3        0.17      -10.96     30.25 o
  -5   8   3      316.29      333.55     58.30 o
  -4   8   3     5923.97     6194.10    250.61 o
  -3   8   3     4295.37     4552.40    148.55 o
  -2   8   3    12773.78    12934.98    354.37 o
  -1   8   3     5579.82     6020.78    184.55 o
   0   8   3    13580.00    13432.96    367.42 o
   1   8   3     6732.98     6559.59    198.03 o
   2   8   3     6043.52     6448.11    194.90 o
   3   8   3     2578.54     2567.01    100.30 o
   4   8   3      632.47      615.19     51.30 o
   5   8   3      216.65      288.94     93.51 o
   6   8   3       89.56       83.99     35.29 o
   7   8   3     2007.22     1876.27     76.09 o
   8   8   3     1415.32     1222.66     76.87 o
   9   8   3     3309.88     3077.67    140.83 o
  10   8   3     3828.66     3859.84    144.18 o
  11   8   3      752.14      796.77     67.87 o
  12   8   3     4759.56     4607.12    319.13 o
  13   8   3       13.97       15.45     48.60 o
 -13   9   3      188.30      337.68    124.93 o
 -12   9   3      694.60      598.13    134.01 o
 -11   9   3        1.71       20.44     91.61 o
 -10   9   3      308.63      216.54     97.67 o
  -9   9   3      518.44      424.75    104.48 o
  -8   9   3      153.96       94.02     64.73 o
  -7   9   3      986.51      878.86     67.64 o
  -6   9   3        8.58      -21.20     51.49 o
  -5   9   3      520.17      551.19     77.23 o
  -4   9   3     3047.64     3189.04    160.51 o
  -3   9   3      309.38      313.21     48.55 o
  -2   9   3      466.64      506.43     58.30 o
  -1   9   3     1762.95     2077.98     98.05 o
   0   9   3       38.72       73.74     38.36 o
   1   9   3      242.97      286.57     45.12 o
   2   9   3      923.48      980.16     67.31 o
   3   9   3     1070.31     1105.56     71.64 o
   4   9   3      540.33      574.75     55.23 o
   5   9   3      192.06      259.39     67.38 o
   6   9   3       10.71       57.88     36.75 o
   7   9   3       74.73       65.89     35.63 o
   8   9   3      362.76      361.60     54.74 o
   9   9   3      190.38      210.70    113.95 o
  10   9   3      646.58      625.41    126.82 o
  11   9   3      126.62      227.68     54.64 o
  12   9   3      152.97      112.58     52.48 o
  13   9   3       54.59       48.70     52.28 o
 -12  10   3      230.24      213.51    123.41 o
 -11  10   3      295.07      445.19    125.68 o
 -10  10   3     1155.87      905.53    147.64 o
  -9  10   3        7.98       72.68     86.31 o
  -8  10   3     2090.03     1543.04    170.35 o
  -7  10   3      442.21      405.07    108.27 o
  -6  10   3       20.21       21.20     55.27 o
  -5  10   3      540.46      589.81     90.10 o
  -4  10   3     1015.86     1076.25     61.62 o
  -3  10   3     2613.34     2766.89    228.28 o
  -2  10   3     4435.50     4774.38    165.02 o
  -1  10   3    11604.83    12257.72    348.17 o
   0  10   3     7853.47     7790.79    422.48 o
   1  10   3     9711.13    10354.78    301.41 o
   2  10   3     2793.20     2868.66    117.85 o
   3  10   3     3169.35     3262.88    156.73 o
   4  10   3     2157.76     2180.14    103.84 o
   5  10   3      422.94      413.94     57.16 o
   6  10   3     1898.07     1770.47    204.80 o
   7  10   3     3185.70     2957.32    159.89 o
   8  10   3     3889.55     3561.95    310.80 o
   9  10   3     4631.82     4381.18    163.81 o
  10  10   3     4346.64     3950.57    156.87 o
  11  10   3     2266.07     2180.80    114.39 o
  12  10   3     1769.58     1679.45    105.53 o
 -11  11   3      151.74      242.28    120.38 o
 -10  11   3      944.89      741.23    149.16 o
  -9  11   3       42.42      -41.64     92.37 o
  -8  11   3       30.79      -46.94     82.53 o
  -7  11   3     1243.28      804.07    141.58 o
  -6  11   3      655.76      673.09    110.54 o
  -5  11   3     3264.66     3001.89    136.41 o
  -4  11   3       96.17      147.62     77.23 o
  -3  11   3     5209.81     5443.72    187.55 o
  -2  11   3      695.78      688.58     69.60 o
  -1  11   3     4676.76     4952.49    177.07 o
   0  11   3      167.38      105.72     54.13 o
   1  11   3      902.78     1013.94     78.92 o
   2  11   3     2028.20     2138.14    142.34 o
   3  11   3      392.20      349.35     55.28 o
   4  11   3      401.90      353.92     56.88 o
   5  11   3       13.67        7.63     54.89 o
   6  11   3      812.87      805.42    128.71 o
   7  11   3        0.09       24.44     47.81 o
   8  11   3     1152.08     1093.61    118.49 o
   9  11   3     1096.70     1111.61     87.06 o
  10  11   3      121.86      167.01     59.38 o
  11  11   3     1739.66     1769.96    109.95 o
 -10  12   3      558.92      560.15     94.29 o
  -9  12   3       63.00       58.32     67.68 o
  -8  12   3      301.42      160.78    160.13 o
  -7  12   3      502.47      369.99     81.91 o
  -6  12   3      221.09      208.97    102.97 o
  -5  12   3      457.60      451.33     73.79 o
  -4  12   3      925.04     1026.38     93.88 o
  -3  12   3      915.07     1019.93     69.48 o
  -2  12   3        8.43       97.28     54.05 o
  -1  12   3      881.17      883.97     81.10 o
   0  12   3        1.70       30.11     52.66 o
   1  12   3     1991.34     1968.44    113.81 o
   2  12   3       38.28       -3.68     49.06 o
   3  12   3      550.08      502.79    109.78 o
   4  12   3      198.71      285.28     60.90 o
   5  12   3       74.18       57.56     51.84 o
   6  12   3     1095.92     1289.40    116.60 o
   7  12   3      276.45      267.10    107.51 o
   8  12   3      129.68       79.90     56.01 o
   9  12   3     1740.86     1560.14    121.52 o
  10  12   3       70.05       13.99     58.05 o
  -8  13   3       55.61       85.23     71.72 o
  -7  13   3     2353.06     1965.13    341.85 o
  -6  13   3      351.22      486.84    124.93 o
  -5  13   3     4042.91     4360.33    271.05 o
  -4  13   3      884.92     1001.37     99.94 o
  -3  13   3     2883.82     2895.95    155.77 o
  -2  13   3      194.11      212.79     84.42 o
  -1  13   3     4964.18     5187.65    194.05 o
   0  13   3       55.10       91.09     60.52 o
   1  13   3       19.91      -24.12     56.33 o
   2  13   3      562.48      632.32     76.70 o
   3  13   3      638.68      620.75     76.56 o
   4  13   3      870.72      726.65     80.67 o
   5  13   3      514.56      466.25     72.90 o
   6  13   3      358.61      400.52     87.07 o
   7  13   3       17.48        7.73     98.05 o
   8  13   3        5.08      -32.93     58.46 o
  -6  14   3       39.19      143.10    108.27 o
  -5  14   3      193.30      233.95    121.14 o
  -4  14   3     1278.13     1670.99    190.80 o
  -3  14   3       33.50        9.62     79.12 o
  -2  14   3     2899.27     2973.15    444.44 o
  -1  14   3      407.53      433.02    128.71 o
   0  14   3     1712.87     1888.30    121.16 o
   1  14   3     1944.04     2213.93    131.87 o
   2  14   3      489.11      518.05     81.43 o
   3  14   3      101.35       40.70     99.18 o
   4  14   3       69.82        5.86     60.93 o
   5  14   3       34.03       80.26     83.28 o
   6  14   3      155.88      184.74     89.34 o
  -3  15   3       67.18       49.21    114.33 o
  -2  15   3      137.56      176.98     78.26 o
  -1  15   3       67.90      126.42     77.78 o
   0  15   3      829.98      792.89     95.29 o
   1  15   3        3.78      -63.53     63.53 o
   2  15   3      198.16      252.71     77.31 o
 -15   0   4      492.50      617.82    117.36 o
 -14   0   4     1222.96     1118.29    130.98 o
 -13   0   4       45.47       94.64     71.17 o
 -12   0   4     1933.16     2238.84    163.54 o
 -11   0   4     7860.01     7377.50    345.25 o
 -10   0   4    12384.18    12219.36    521.66 o
  -9   0   4     2133.04     1935.99    128.71 o
  -8   0   4     1684.52     1749.06     45.19 o
  -7   0   4     6795.79     6769.67    148.76 o
  -6   0   4    10586.58    10834.33    232.39 o
  -5   0   4     2086.58     1905.13     48.55 o
  -4   0   4    30338.31    28871.93    513.02 o
  -3   0   4       45.95       75.90      9.40 o
  -2   0   4    17006.24    16699.59    248.63 o
  -1   0   4     1061.99     1269.70     24.14 o
   0   0   4    20416.66    20300.36    326.55 o
   1   0   4     5725.04     6320.98    118.52 o
   2   0   4       56.61       62.62     31.63 o
   3   0   4    33185.89    31572.21    519.33 o
   4   0   4    16702.00    16486.58    275.62 o
   5   0   4    39609.22    37070.66    778.03 o
   6   0   4    23719.74    24088.59    509.87 o
   7   0   4    48738.07    46047.86    963.46 o
   8   0   4      205.72      189.45     23.04 o
   9   0   4    15403.41    15271.62    333.43 o
  10   0   4      612.98      567.66     44.20 o
  11   0   4     2737.16     2765.60    101.14 o
  12   0   4       84.21      151.94     36.91 o
  13   0   4     1457.51     1631.62     99.94 o
  14   0   4     3083.17     3061.09    145.37 o
  15   0   4     2022.25     2076.81    115.84 o
  16   0   4     2350.85     2544.72    133.26 o
 -16   1   4       26.08      131.74     96.16 o
 -15   1   4     1421.81     1320.44    151.43 o
 -14   1   4       41.76       78.74     85.56 o
 -13   1   4      862.95      838.61     79.77 o
 -12   1   4       90.19      171.02     50.32 o
 -11   1   4      173.16      195.66     49.18 o
 -10   1   4     3208.21     3287.87     73.22 o
  -9   1   4     3733.78     3726.49     80.41 o
  -8   1   4    14459.87    14019.09    265.90 o
  -7   1   4      166.42      193.84     12.07 o
  -6   1   4     7645.01     7348.23    127.50 o
  -5   1   4        0.38        1.20      8.14 o
  -4   1   4     3350.41     3210.05     51.09 o
  -3   1   4     1032.26     1139.66     22.00 o
  -2   1   4     1533.98     1559.28     21.56 o
  -1   1   4      215.14      212.10     11.20 o
   0   1   4     3507.58     3691.08     55.08 o
   1   1   4    19971.99    19783.74    291.40 o
   2   1   4    26130.16    26389.99    388.59 o
   3   1   4      889.47      854.51     18.01 o
   4   1   4      182.58      180.40     11.24 o
   5   1   4     1667.02     1814.36     41.07 o
   6   1   4     3340.76     3562.46     69.18 o
   7   1   4      564.78      617.02     27.67 o
   8   1   4     3578.63     3752.21     73.68 o
   9   1   4      411.29      484.30     24.62 o
  10   1   4      673.29      639.09     36.67 o
  11   1   4      913.03      864.80     43.50 o
  12   1   4       57.38       76.15     27.02 o
  13   1   4        5.73       11.47     41.20 o
  14   1   4        2.11       26.32     30.11 o
  15   1   4      189.14      212.10     38.54 o
  16   1   4       23.31       95.46     37.67 o
 -16   2   4       10.84       17.41     91.61 o
 -15   2   4        8.10       88.58     89.34 o
 -14   2   4      195.11      154.46     82.53 o
 -13   2   4       55.09       53.40     28.77 o
 -12   2   4      462.12      564.74     52.24 o
 -11   2   4     1513.84     1443.86     47.23 o
 -10   2   4       63.50       83.23     17.30 o
  -9   2   4      480.83      459.03     24.73 o
  -8   2   4       73.33       85.36     15.96 o
  -7   2   4      305.44      316.12     20.77 o
  -6   2   4      915.02      790.18     31.10 o
  -5   2   4      384.48      534.96     13.65 o
  -4   2   4    15671.17    15686.59    254.55 o
  -3   2   4     2493.45     2539.45     54.18 o
  -2   2   4     2525.12     2398.51     51.66 o
  -1   2   4        2.88        2.90      7.73 o
   0   2   4      462.18      407.19     19.75 o
   1   2   4    13136.60    13260.81    216.77 o
   2   2   4      943.20     1051.01     34.21 o
   3   2   4    14609.95    14455.44    237.09 o
   4   2   4      317.31      290.89     14.14 o
   5   2   4    14500.22    14594.51    245.19 o
   6   2   4     3113.55     3191.03     84.77 o
   7   2   4    13832.74    14418.24    244.34 o
   8   2   4     2445.19     2553.79     70.48 o
   9   2   4     3756.85     4059.11     91.32 o
  10   2   4      208.96      176.22     38.61 o
  11   2   4      465.08      495.94     48.54 o
  12   2   4      109.82      142.37     29.19 o
  13   2   4      191.94      234.20     32.95 o
  14   2   4      301.77      262.84     35.99 o
  15   2   4      240.05      296.06     38.68 o
  16   2   4     1324.71     1344.73     63.08 o
 -16   3   4      233.91      314.21    109.03 o
 -15   3   4     5249.78     5115.19    292.25 o
 -14   3   4       56.19      140.83     92.37 o
 -13   3   4     1627.52     1635.48     79.58 o
 -12   3   4     1793.38     1817.61     81.96 o
 -11   3   4       23.58       43.26     30.03 o
 -10   3   4    15968.15    14540.47    390.04 o
  -9   3   4       46.75       91.27     24.01 o
  -8   3   4    51621.88    46884.02   1777.37 o
  -7   3   4      312.74      286.23     23.29 o
  -6   3   4    58265.89    50242.59    787.31 o
  -5   3   4      326.42      352.75     17.69 o
  -4   3   4    37808.51    35810.46    565.51 o
  -3   3   4     2858.23     3030.14     57.30 o
  -2   3   4     3228.70     3216.32     77.11 o
  -1   3   4      199.40      181.68     25.33 o
   0   3   4      289.61      326.34     20.76 o
   1   3   4    11985.05    12047.81    252.87 o
   2   3   4     4441.40     4852.98    110.91 o
   3   3   4    14208.63    14012.80    291.56 o
   4   3   4      226.56      233.12     27.30 o
   5   3   4     8269.57     8155.28    159.71 o
   6   3   4     4657.65     4406.20     94.44 o
   7   3   4     2022.50     2103.63     55.21 o
   8   3   4     6002.95     5799.85    120.69 o
   9   3   4     1668.50     1663.38     71.97 o
  10   3   4     4016.94     3895.81    128.98 o
  11   3   4     3892.96     3856.66    206.70 o
  12   3   4     1084.75     1290.40     71.01 o
  13   3   4       51.32       28.51     30.27 o
  14   3   4      218.66      239.82     36.73 o
  15   3   4      114.45       80.29     35.90 o
 -15   4   4       73.61       65.11     90.86 o
 -14   4   4        0.07      -37.51     37.51 o
 -13   4   4       87.34       81.97     39.94 o
 -12   4   4      136.64      190.34     40.11 o
 -11   4   4       31.68      111.30     68.90 o
 -10   4   4      419.67      549.68     93.88 o
  -9   4   4      951.28      860.10     76.85 o
  -8   4   4       38.84       75.92     25.71 o
  -7   4   4     1537.91     1455.04     42.58 o
  -6   4   4       71.74       44.05     19.30 o
  -5   4   4     1548.81     1475.88     41.47 o
  -4   4   4      761.65      780.41     29.17 o
  -3   4   4     2516.00     2822.55     72.19 o
  -2   4   4     5921.47     5969.24    189.60 o
  -1   4   4      448.99      532.48     64.15 o
   0   4   4        6.19        1.76     13.23 o
   1   4   4      384.85      433.77     32.82 o
   2   4   4      281.66      472.06     30.24 o
   3   4   4     5588.72     5847.51    165.98 o
   4   4   4     2047.13     2033.79     61.71 o
   5   4   4     2824.45     2550.62     72.83 o
   6   4   4     1639.86     1652.14     55.94 o
   7   4   4     8956.52     9097.73    208.26 o
   8   4   4     1381.79     1380.81     54.19 o
   9   4   4     1801.88     1811.27     62.10 o
  10   4   4       51.16       52.79     33.32 o
  11   4   4        1.42       28.86     34.44 o
  12   4   4      506.93      447.27     56.03 o
  13   4   4       14.41       87.20     56.03 o
  14   4   4     1160.87     1220.58     61.00 o
  15   4   4       13.96       32.41     50.72 o
 -15   5   4      957.23      907.80    143.86 o
 -14   5   4      245.19      223.85     50.84 o
 -13   5   4      250.49      267.18     50.54 o
 -12   5   4      282.34      232.48     47.53 o
 -11   5   4        2.07       47.70     75.71 o
 -10   5   4     4239.09     4582.17    249.85 o
  -9   5   4        8.10       92.37     66.63 o
  -8   5   4     8647.93     8320.43    183.48 o
  -7   5   4      130.40      115.44     25.60 o
  -6   5   4    16916.94    15825.93    346.38 o
  -5   5   4       20.83        9.42     15.63 o
  -4   5   4     6693.88     6506.57    264.17 o
  -3   5   4      377.90      508.82     29.72 o
  -2   5   4     3636.34     3881.41     96.49 o
  -1   5   4     2726.00     2918.00     77.67 o
   0   5   4     2168.26     2435.70     81.58 o
   1   5   4     3004.01     2974.97     98.74 o
   2   5   4     5925.01     6677.62    189.15 o
   3   5   4    14559.90    15566.77    407.13 o
   4   5   4      791.62      773.79     48.03 o
   5   5   4      985.44     1010.77     46.88 o
   6   5   4      134.90      171.89     26.95 o
   7   5   4       38.79       72.44     24.43 o
   8   5   4      270.52      317.61     37.03 o
   9   5   4     1638.07     1552.12     59.09 o
  10   5   4      407.98      347.23     59.81 o
  11   5   4     1356.11     1348.96     74.98 o
  12   5   4      192.32      197.01     44.79 o
  13   5   4     1158.96     1151.80     74.72 o
  14   5   4       35.72       45.94     42.17 o
  15   5   4       15.33       69.45     46.95 o
 -15   6   4        2.93       -2.27    106.76 o
 -14   6   4     1322.94     1361.68     92.36 o
 -13   6   4      749.62      743.43     71.00 o
 -12   6   4     1960.62     1810.72     99.69 o
 -11   6   4      296.35      288.47     90.86 o
 -10   6   4     3341.52     3295.04    208.97 o
  -9   6   4      371.55      267.27     80.26 o
  -8   6   4       17.51      -20.44     62.08 o
  -7   6   4     2490.14     2448.03     75.79 o
  -6   6   4     2765.40     2592.30     79.32 o
  -5   6   4     2248.75     2090.74     64.35 o
  -4   6   4    12478.51    12373.04    266.70 o
  -3   6   4     3472.82     3630.01    114.29 o
  -2   6   4    29731.17    29068.35    734.48 o
  -1   6   4      474.29      514.14     41.84 o
   0   6   4     1430.33     1356.12     63.58 o
   1   6   4      156.53      102.94     28.19 o
   2   6   4     4071.52     4395.75    137.55 o
   3   6   4     9109.43     8841.55    246.57 o
   4   6   4     6273.39     5764.85    171.83 o
   5   6   4    28077.58    27518.92    703.34 o
   6   6   4     7780.14     7528.17    181.81 o
   7   6   4    17212.91    16284.14    361.50 o
   8   6   4     1904.30     1768.56     67.27 o
   9   6   4     5600.36     5823.10    182.41 o
  10   6   4       62.93       62.49     39.36 o
  11   6   4      841.13      796.94     61.90 o
  12   6   4       31.40       72.96     41.88 o
  13   6   4       17.56        1.71     43.97 o
  14   6   4      678.81      744.92     70.03 o
 -14   7   4       79.37      116.51     58.09 o
 -13   7   4      396.47      434.61    113.19 o
 -12   7   4       76.84      119.63     51.81 o
 -11   7   4      137.49      272.57     96.16 o
 -10   7   4      242.01      296.04     90.10 o
  -9   7   4      809.13      619.33    106.76 o
  -8   7   4     1679.17     1530.92    144.61 o
  -7   7   4      148.16      162.20     29.52 o
  -6   7   4     2752.79     2641.13    145.50 o
  -5   7   4       17.06       44.81     23.69 o
  -4   7   4      993.43     1107.21     62.46 o
  -3   7   4      108.11       77.65     39.37 o
  -2   7   4      384.00      368.54     40.74 o
  -1   7   4      824.87      883.05     57.10 o
   0   7   4      185.17      204.53     35.09 o
   1   7   4      998.21     1140.12     65.84 o
   2   7   4      476.27      507.63     46.46 o
   3   7   4     1791.06     1895.20     83.49 o
   4   7   4     1539.06     1414.86     69.45 o
   5   7   4     1357.13     1485.19     73.28 o
   6   7   4     2339.79     2236.29     78.34 o
   7   7   4       56.72      104.12     31.16 o
   8   7   4      466.96      485.26     43.38 o
   9   7   4      178.30      200.61     71.55 o
  10   7   4     1733.98     1717.66    169.60 o
  11   7   4       74.38       46.11     42.93 o
  12   7   4       73.41      149.73     47.22 o
  13   7   4       43.19       81.14     47.69 o
  14   7   4       47.66      107.01     50.14 o
 -14   8   4      185.98       83.28    116.60 o
 -13   8   4      143.89      263.47     65.93 o
 -12   8   4     1560.63     1408.18    103.46 o
 -11   8   4       48.14       85.53     52.77 o
 -10   8   4     1121.68      970.64    136.28 o
  -9   8   4      170.39      154.46     88.58 o
  -8   8   4      569.70      452.01     98.43 o
  -7   8   4       44.94        2.50     36.91 o
  -6   8   4      935.37     1151.42     63.06 o
  -5   8   4     1794.36     1634.70    100.70 o
  -4   8   4     6789.48     7007.50    209.56 o
  -3   8   4        8.51        6.91     32.19 o
  -2   8   4     8793.79     9525.48    359.64 o
  -1   8   4      444.22      422.76     47.95 o
   0   8   4     2407.20     2364.13    154.08 o
   1   8   4      734.04      743.63     57.47 o
   2   8   4      332.33      324.77     70.41 o
   3   8   4     9298.29     9863.16    291.12 o
   4   8   4      153.23      232.83     41.79 o
   5   8   4     9539.99     9811.17    279.16 o
   6   8   4     6373.35     6073.15    159.95 o
   7   8   4    13379.22    12655.26    295.61 o
   8   8   4      296.83      377.60     52.22 o
   9   8   4     2848.41     2669.53    159.76 o
  10   8   4       20.32       44.99     44.23 o
  11   8   4     1421.26     1393.40     87.12 o
  12   8   4     1003.63      994.22    131.36 o
  13   8   4       24.57      -58.54     70.79 o
 -13   9   4      553.31      630.04     85.33 o
 -12   9   4      585.10      551.47     80.65 o
 -11   9   4       86.68      199.01     65.49 o
 -10   9   4     4457.35     4140.12    173.08 o
  -9   9   4      127.59      174.90     58.74 o
  -8   9   4    14347.23    13609.16    542.86 o
  -7   9   4      654.14      549.88     72.90 o
  -6   9   4    15084.55    13510.01    621.10 o
  -5   9   4      727.09      834.50    141.21 o
  -4   9   4     9963.30    10489.30    314.59 o
  -3   9   4     3200.22     3413.52    127.22 o
  -2   9   4     3483.49     3443.29    128.36 o
  -1   9   4     1964.73     1949.17     95.40 o
   0   9   4      306.75      266.15     85.93 o
   1   9   4     6934.15     7043.25    216.34 o
   2   9   4      631.33      548.64     62.84 o
   3   9   4     9377.30     9179.21    392.95 o
   4   9   4       32.81       54.47     38.92 o
   5   9   4     1249.63     1243.23    123.03 o
   6   9   4     3293.31     3250.38    310.05 o
   7   9   4      205.16      185.15     40.84 o
   8   9   4     3896.36     3611.47    139.75 o
   9   9   4      857.65      820.53     71.56 o
  10   9   4     2320.36     2335.02    274.46 o
  11   9   4     1504.26     1461.82     93.74 o
  12   9   4       27.96       54.24    132.12 o
  13   9   4       18.50       59.06    104.48 o
 -12  10   4      133.61      237.19     74.03 o
 -11  10   4      159.73      106.26     72.68 o
 -10  10   4        1.99       31.74     60.73 o
  -9  10   4      441.12      417.73     95.40 o
  -8  10   4       14.51      -14.49    102.59 o
  -7  10   4     3606.60     3013.85    400.52 o
  -6  10   4      441.15      445.64     75.33 o
  -5  10   4     4822.02     4702.87    133.90 o
  -4  10   4     1244.04     1254.46     81.28 o
  -3  10   4     3915.53     3788.54    141.62 o
  -2  10   4       92.93      137.81     48.67 o
  -1  10   4       89.08       43.70     44.55 o
   0  10   4       10.55       20.94     41.29 o
   1  10   4        1.83       43.51     42.98 o
   2  10   4     1277.25     1419.14     87.38 o
   3  10   4       64.70       84.86     43.68 o
   4  10   4     2043.89     1957.74    100.20 o
   5  10   4      177.59      128.70     46.57 o
   6  10   4      971.30      854.59     69.76 o
   7  10   4       13.70      -37.03     37.03 o
   8  10   4       13.58       -2.20     46.46 o
   9  10   4      652.34      774.13     72.41 o
  10  10   4       97.22       76.87     53.17 o
  11  10   4      140.66      194.17     59.11 o
  12  10   4       66.39       53.28     60.57 o
 -11  11   4       12.71       60.58     68.58 o
 -10  11   4     2723.43     2529.96    273.32 o
  -9  11   4        0.39       13.29     64.68 o
  -8  11   4     7344.83     6619.79   1370.79 o
  -7  11   4      873.75      799.14    303.61 o
  -6  11   4     7158.84     7062.53    348.28 o
  -5  11   4       61.58       21.71     50.33 o
  -4  11   4      849.53      901.46    127.20 o
  -3  11   4      988.41      981.34    160.89 o
  -2  11   4       53.74       54.00     47.88 o
  -1  11   4     1137.44     1365.15     92.21 o
   0  11   4      441.44      430.93     60.45 o
   1  11   4      337.39      429.48    116.98 o
   2  11   4     3687.48     3578.45    142.07 o
   3  11   4      871.20      890.42     74.95 o
   4  11   4      184.04      188.27     84.80 o
   5  11   4     1384.10     1238.99     86.05 o
   6  11   4      270.58      233.84     52.66 o
   7  11   4        1.15      -45.12     48.04 o
   8  11   4       48.07       35.41     53.61 o
   9  11   4      285.34      193.74     58.36 o
  10  11   4       29.59       65.11     57.20 o
  11  11   4      922.00      928.53     87.06 o
 -10  12   4      458.85      429.57    167.33 o
  -9  12   4      779.00      714.09    235.09 o
  -8  12   4      360.37      265.51     88.58 o
  -7  12   4     3148.85     2650.38    339.95 o
  -6  12   4     1839.59     1686.89    168.08 o
  -5  12   4      910.41      993.36    143.10 o
  -4  12   4     2708.57     2780.20    107.18 o
  -3  12   4      283.59      380.47     66.21 o
  -2  12   4     2145.20     2193.24    179.44 o
  -1  12   4      642.96      528.21    123.79 o
   0  12   4      801.62      943.55    165.43 o
   1  12   4      541.81      640.60     85.56 o
   2  12   4       10.08       34.78     52.09 o
   3  12   4     1790.19     1845.32    110.97 o
   4  12   4     1667.23     1877.49    135.53 o
   5  12   4     7347.88     7673.52    247.67 o
   6  12   4     1933.96     1692.19    131.74 o
   7  12   4     4521.15     4576.35    615.55 o
   8  12   4      653.09      528.32     71.56 o
   9  12   4     2130.72     2070.28    286.95 o
  -8  13   4      230.68      182.55     77.83 o
  -7  13   4       12.39       90.48     71.22 o
  -6  13   4        3.46      -70.41     92.37 o
  -5  13   4       18.65      -35.59    102.21 o
  -4  13   4       30.97       43.10     61.94 o
  -3  13   4      235.47      201.24     66.76 o
  -2  13   4      111.24      135.15     61.23 o
  -1  13   4      389.98      428.95     76.96 o
   0  13   4        5.76      -33.75     87.83 o
   1  13   4       31.79      -19.90     55.15 o
   2  13   4      272.39      204.53     65.90 o
   3  13   4      209.50      322.81     67.71 o
   4  13   4      491.33      540.74     85.56 o
   5  13   4      186.13      211.54     63.02 o
   6  13   4     1432.90     1349.97    124.93 o
   7  13   4       52.61        8.24     71.17 o
   8  13   4     1007.75     1040.40     93.97 o
  -6  14   4      454.59      577.69    140.83 o
  -5  14   4       49.58      213.51    122.66 o
  -4  14   4     3253.12     3419.97    271.05 o
  -3  14   4       22.74       21.54     63.98 o
  -2  14   4     3206.99     3586.43    162.92 o
  -1  14   4      147.19      216.05     70.64 o
   0  14   4      512.23      508.67    112.43 o
   1  14   4      335.56      421.18     79.50 o
   2  14   4       73.94      127.57    115.08 o
   3  14   4     1391.23     1380.64    124.93 o
   4  14   4      241.84      124.12     66.10 o
   5  14   4     3473.44     3421.48    204.43 o
   6  14   4     1108.42     1131.91    128.71 o
  -2  15   4       44.57       56.41    120.38 o
  -1  15   4        0.31       71.74     71.71 o
   0  15   4       37.67       77.97     70.69 o
   1  15   4      775.88      936.34    100.49 o
 -16   1   5      140.00      160.51     96.91 o
 -15   1   5     1182.89     1100.87    140.83 o
 -14   1   5       82.40       37.86     84.80 o
 -13   1   5     5923.65     6199.28    232.06 o
 -12   1   5     1070.20     1120.53     85.12 o
 -11   1   5    10430.12    10654.26    254.42 o
 -10   1   5     4239.70     4336.17     93.37 o
  -9   1   5    31483.55    30446.85    565.37 o
  -8   1   5     1469.85     1475.27     35.53 o
  -7   1   5    14118.43    14441.68    244.04 o
  -6   1   5      414.55      505.66     19.40 o
  -5   1   5     1257.35     1609.69     23.85 o
  -4   1   5    15026.14    15425.90    258.97 o
  -3   1   5      372.16      366.41     12.69 o
  -2   1   5    53156.60    49495.34    629.81 o
  -1   1   5     2130.30     2370.28     38.54 o
   0   1   5    47863.38    44002.85    670.54 o
   1   1   5     5840.47     5733.55     97.94 o
   2   1   5     6532.71     6156.70     96.37 o
   3   1   5     6093.63     6301.02    100.22 o
   4   1   5     1949.91     2133.47     45.37 o
   5   1   5      517.51      433.28     22.69 o
   6   1   5     2282.16     2349.80     50.77 o
   7   1   5       45.21       76.55     16.61 o
   8   1   5     1481.51     1543.26     46.45 o
   9   1   5      415.43      438.99     27.98 o
  10   1   5      263.30      203.07     27.87 o
  11   1   5      118.26      119.09     28.41 o
  12   1   5      377.14      400.65     36.89 o
  13   1   5      184.14      207.02     33.83 o
  14   1   5     2803.00     2744.36     99.03 o
  15   1   5     1343.18     1326.08    112.81 o
 -16   2   5       94.13      252.13    103.73 o
 -15   2   5     2534.39     2865.75    207.45 o
 -14   2   5      866.46      878.27    127.20 o
 -13   2   5     3732.16     3437.38    211.24 o
 -12   2   5     4197.74     4346.67    142.93 o
 -11   2   5       44.37       94.29     27.68 o
 -10   2   5     4445.98     4099.72    101.62 o
  -9   2   5      106.01      138.39     18.62 o
  -8   2   5      199.34      206.71     25.69 o
  -7   2   5     5867.09     5774.18    134.00 o
  -6   2   5       65.80       69.86     10.81 o
  -5   2   5     3157.01     3152.60     69.34 o
  -4   2   5     3839.28     4098.79     82.74 o
  -3   2   5     1101.07     1306.51     34.57 o
  -2   2   5     1361.44     1348.56     35.05 o
  -1   2   5     9986.54    10364.19    217.96 o
   0   2   5    15619.15    14945.93    308.02 o
   1   2   5      816.31      724.00     37.34 o
   2   2   5    31405.53    29737.70    601.32 o
   3   2   5      122.45      161.93     14.02 o
   4   2   5    39087.78    36702.88    770.27 o
   5   2   5       81.35       96.59     22.77 o
   6   2   5    14934.25    14508.04    315.55 o
   7   2   5     1237.47     1236.46     47.38 o
   8   2   5     1085.30      990.27     43.84 o
   9   2   5     4858.60     4823.59    148.31 o
  10   2   5      286.90      282.05     52.92 o
  11   2   5     7788.99     7954.20    184.39 o
  12   2   5      434.09      468.31     38.76 o
  13   2   5    11961.56    12040.00    269.87 o
  14   2   5      722.41      853.51     51.89 o
  15   2   5     2602.46     2790.81     92.62 o
 -16   3   5       10.48       88.58     98.43 o
 -15   3   5      108.72      129.47     95.40 o
 -14   3   5      248.52      173.38     89.34 o
 -13   3   5       27.74        0.65     31.70 o
 -12   3   5      266.34      247.90     38.39 o
 -11   3   5      485.77      420.26    112.43 o
 -10   3   5      235.36      202.56     24.23 o
  -9   3   5      126.63      165.35     22.24 o
  -8   3   5      756.22      702.16     34.70 o
  -7   3   5       87.90       79.61     18.21 o
  -6   3   5       97.87       94.11      8.07 o
  -5   3   5        1.47        6.60      7.61 o
  -4   3   5      939.37     1024.69     27.82 o
  -3   3   5     3002.20     3482.30     74.45 o
  -2   3   5     1436.34     1511.89     45.54 o
  -1   3   5      103.99      146.23     17.12 o
   0   3   5     1015.81      994.04     36.92 o
   1   3   5       29.80       22.37     13.56 o
   2   3   5    10348.99    11105.65    236.25 o
   3   3   5      331.23      357.85     40.62 o
   4   3   5     1945.21     2099.01     68.23 o
   5   3   5      844.71      869.56     64.16 o
   6   3   5      108.41      116.23     20.90 o
   7   3   5        7.41        6.20     19.22 o
   8   3   5      113.85       79.82     23.04 o
   9   3   5      271.64      285.41     29.45 o
  10   3   5      809.81      795.16     54.68 o
  11   3   5      265.66      266.38     42.11 o
  12   3   5       67.57       75.07     31.61 o
  13   3   5       80.54       69.31     33.34 o
  14   3   5       44.79       57.77     34.93 o
  15   3   5        0.93       42.61     35.64 o
 -15   4   5     2598.21     2695.39    224.87 o
 -14   4   5      141.49      180.95     94.64 o
 -13   4   5     7813.41     7116.22    226.84 o
 -12   4   5     2258.88     2232.36     99.08 o
 -11   4   5      828.53      710.63     56.95 o
 -10   4   5      256.49      306.23     42.95 o
  -9   4   5      230.00      264.60     27.61 o
  -8   4   5       15.00       18.96     23.19 o
  -7   4   5     3381.64     3375.51     73.15 o
  -6   4   5     2591.15     2580.88     81.69 o
  -5   4   5     5040.74     5005.93    103.28 o
  -4   4   5       76.28       56.26     15.12 o
  -3   4   5     3750.75     3893.17     94.67 o
  -2   4   5     3795.83     4193.61    100.50 o
  -1   4   5      860.84      905.25     55.26 o
   0   4   5    24385.43    23641.52    485.85 o
   1   4   5     1707.40     1708.98     53.57 o
   2   4   5    22924.20    21505.37    647.73 o
   3   4   5     1125.59     1136.34     54.55 o
   4   4   5    47308.93    44615.69    937.58 o
   5   4   5      181.15      230.11     39.25 o
   6   4   5     9243.56     8718.32    200.93 o
   7   4   5      859.41      886.87     44.05 o
   8   4   5       27.64       68.68     24.21 o
   9   4   5     2796.95     2815.71    120.09 o
  10   4   5      470.39      478.54     95.02 o
  11   4   5     7802.57     7802.42    231.52 o
  12   4   5      504.68      659.27    120.01 o
  13   4   5     7566.80     7588.80    352.82 o
  14   4   5       45.00       54.28     50.92 o
  15   4   5     5125.56     5474.54    147.23 o
 -15   5   5        8.16       68.14    104.48 o
 -14   5   5      168.89      151.91     47.27 o
 -13   5   5     5269.20     5078.17    180.04 o
 -12   5   5      222.00      197.23     77.23 o
 -11   5   5    12128.83    11732.23    382.35 o
 -10   5   5     1151.88     1112.38     72.97 o
  -9   5   5    10394.43     9997.58    299.96 o
  -8   5   5      956.25      924.74     31.55 o
  -7   5   5     4584.35     4181.09     93.44 o
  -6   5   5       54.68       37.16     17.49 o
  -5   5   5      170.60      191.17     21.05 o
  -4   5   5     1388.03     1343.38     57.37 o
  -3   5   5       49.37       12.96     17.62 o
  -2   5   5     9675.16     9300.96    213.52 o
  -1   5   5      678.98      632.52     41.86 o
   0   5   5    31907.47    32411.04    820.06 o
   1   5   5      595.03      410.63     37.29 o
   2   5   5    12617.35    12416.16    331.76 o
   3   5   5     7360.31     7470.05    211.48 o
   4   5   5     1088.24     1129.06     58.37 o
   5   5   5     2232.24     2158.06     70.01 o
   6   5   5      324.81      348.69     31.75 o
   7   5   5      331.63      313.76     32.34 o
   8   5   5     7112.23     6892.80    289.67 o
   9   5   5      298.92      282.13     35.80 o
  10   5   5      199.96      148.75     40.14 o
  11   5   5        7.76        7.59     39.37 o
  12   5   5      904.92     1023.64     70.70 o
  13   5   5       31.93       -9.12     42.99 o
  14   5   5     1821.80     1955.45     99.03 o
  15   5   5      755.85      888.98     59.63 o
 -14   6   5        1.78      -44.89     47.24 o
 -13   6   5      462.26      419.32     61.22 o
 -12   6   5       43.78      -39.94     43.33 o
 -11   6   5      189.92      131.58     47.62 o
 -10   6   5      173.17      235.93     50.40 o
  -9   6   5      496.06      420.89     55.04 o
  -8   6   5      771.96      719.72     62.93 o
  -7   6   5       93.80       70.08     20.95 o
  -6   6   5     2406.63     2397.38     64.57 o
  -5   6   5     1211.87     1205.66     48.39 o
  -4   6   5       22.01       37.57     21.17 o
  -3   6   5      604.84      634.37     36.61 o
  -2   6   5       74.43       53.61     26.91 o
  -1   6   5      563.03      530.77     63.60 o
   0   6   5      375.99      559.87     99.18 o
   1   6   5     2036.87     1969.37     81.01 o
   2   6   5      547.91      544.58     45.26 o
   3   6   5      121.94      136.49     33.29 o
   4   6   5     1691.03     1801.12     77.44 o
   5   6   5      647.20      766.59     50.59 o
   6   6   5       16.11       18.22     25.83 o
   7   6   5       51.34       11.57     25.43 o
   8   6   5       58.34       77.12     29.86 o
   9   6   5        7.63       61.25     36.52 o
  10   6   5       11.43       -5.37     38.37 o
  11   6   5      818.43      815.77     76.85 o
  12   6   5       63.31       89.19     45.36 o
  13   6   5        9.85      -26.12     44.26 o
  14   6   5       66.30       82.60     49.99 o
 -14   7   5      114.38      162.27     60.85 o
 -13   7   5     3848.02     3650.16    154.93 o
 -12   7   5      423.68      510.98    112.81 o
 -11   7   5    11536.08    11188.68    346.79 o
 -10   7   5     3152.44     2910.87    130.80 o
  -9   7   5    10592.04    10275.02    325.57 o
  -8   7   5     2941.38     2644.94    130.98 o
  -7   7   5     6593.80     6320.69    166.21 o
  -6   7   5      419.55      418.78     31.74 o
  -5   7   5     1244.38     1224.84     64.86 o
  -4   7   5     7839.62     7943.59    227.78 o
  -3   7   5      808.68      801.01     55.80 o
  -2   7   5    18303.05    18722.61    492.70 o
  -1   7   5       92.60       77.77     30.89 o
   0   7   5    29231.94    29618.51    761.99 o
   1   7   5     2717.63     2773.85    152.18 o
   2   7   5     9572.43     9557.59    298.31 o
   3   7   5     2029.08     2289.99    210.10 o
   4   7   5      604.12      554.43     50.71 o
   5   7   5     1064.72     1111.42    110.54 o
   6   7   5      253.28      208.58     34.86 o
   7   7   5     1727.77     1732.39     98.70 o
   8   7   5     1288.19     1176.79     91.24 o
   9   7   5     2611.00     2522.71    113.95 o
  10   7   5      145.59      146.45     45.80 o
  11   7   5       79.85       85.97     46.08 o
  12   7   5     1345.36     1340.55     86.55 o
  13   7   5      703.45      624.52     66.38 o
  14   7   5       59.45       74.45     77.61 o
 -13   8   5     1220.26     1297.00    101.30 o
 -12   8   5     2713.40     2629.32    134.08 o
 -11   8   5      118.39      194.30     60.95 o
 -10   8   5     1712.36     1660.63    118.49 o
  -9   8   5     1892.17     1812.68    144.99 o
  -8   8   5      795.57      835.27    137.42 o
  -7   8   5     1879.51     1784.79    138.56 o
  -6   8   5      843.77      809.49     47.21 o
  -5   8   5     3569.65     3725.77    130.94 o
  -4   8   5       32.95       69.60     36.11 o
  -3   8   5      800.13      734.50     56.38 o
  -2   8   5     1182.80     1197.46    148.40 o
  -1   8   5     3346.98     3209.40    170.73 o
   0   8   5     5676.04     6016.81    255.15 o
   1   8   5     6625.56     7049.05    213.55 o
   2   8   5    11862.67    12428.05    406.96 o
   3   8   5     2297.25     2354.18     98.73 o
   4   8   5    10653.24    10575.94    300.31 o
   5   8   5        0.61       63.21     37.11 o
   6   8   5     5211.68     5029.63    140.93 o
   7   8   5      452.33      479.59     46.99 o
   8   8   5      150.88      130.60     36.66 o
   9   8   5     1359.47     1284.76     81.76 o
  10   8   5       34.87       75.77     45.49 o
  11   8   5     2692.05     2531.23    115.65 o
  12   8   5      251.65      264.28     54.56 o
  13   8   5     1645.50     1613.71     97.20 o
 -13   9   5      106.77       29.94     64.47 o
 -12   9   5     1065.29      978.68     94.33 o
 -11   9   5     1258.31     1239.24    100.04 o
 -10   9   5      422.62      351.80     69.13 o
  -9   9   5      872.96      773.79     93.88 o
  -8   9   5       52.13       72.30     54.37 o
  -7   9   5      497.50      505.65     68.37 o
  -6   9   5      153.73      100.03     30.80 o
  -5   9   5      794.00      761.70     64.75 o
  -4   9   5      973.67      955.01     67.85 o
  -3   9   5      529.08      474.87     54.44 o
  -2   9   5      369.62      398.89     50.88 o
  -1   9   5        0.97      -36.20     36.20 o
   0   9   5     7213.47     6997.99    215.82 o
   1   9   5      384.91      372.66     50.35 o
   2   9   5      577.03      694.58     62.35 o
   3   9   5      684.37      779.74     65.49 o
   4   9   5       52.07       72.08     40.39 o
   5   9   5       22.99       55.42     41.63 o
   6   9   5      212.25      207.11     46.74 o
   7   9   5       10.30       50.57     36.57 o
   8   9   5      890.31      786.73     94.64 o
   9   9   5       54.86       20.78     46.91 o
  10   9   5      389.93      411.27     61.61 o
  11   9   5      165.20      141.99     56.15 o
  12   9   5        9.02       31.29     53.74 o
 -12  10   5      282.53      278.89     76.41 o
 -11  10   5      428.26      530.93     83.47 o
 -10  10   5      710.04      677.75     86.77 o
  -9  10   5      226.52      221.86     63.83 o
  -8  10   5       32.04       73.12     56.47 o
  -7  10   5     1363.03     1048.60    126.82 o
  -6  10   5      389.85      346.50    156.35 o
  -5  10   5     3538.91     3570.83    137.62 o
  -4  10   5      873.06      935.61     72.90 o
  -3  10   5      421.55      438.76     58.75 o
  -2  10   5      494.66      564.26     60.76 o
  -1  10   5     1042.97      986.72     73.95 o
   0  10   5     3965.46     4010.33    149.20 o
   1  10   5       17.66       38.23     45.48 o
   2  10   5    11091.22    11262.31    325.45 o
   3  10   5       50.33       -1.50     42.27 o
   4  10   5    16114.60    16487.77    453.69 o
   5  10   5      121.28      126.88     78.74 o
   6  10   5     2708.67     2611.55    116.04 o
   7  10   5      207.04      186.61     51.13 o
   8  10   5      776.28      721.30     71.56 o
   9  10   5     1088.92      897.69     78.69 o
  10  10   5       99.15       93.06     53.54 o
  11  10   5     3310.43     3199.40    141.50 o
 -11  11   5     2674.84     2409.96    381.97 o
 -10  11   5       12.96       -3.26     68.00 o
  -9  11   5     3481.96     3642.57    231.68 o
  -8  11   5      360.85      386.11    135.15 o
  -7  11   5     2153.10     1900.14    225.63 o
  -6  11   5       10.95      150.67     86.31 o
  -5  11   5       10.27       12.89     47.12 o
  -4  11   5      625.18      787.63     75.10 o
  -3  11   5       12.28       62.13     49.69 o
  -2  11   5     2815.50     2863.48    126.43 o
  -1  11   5      310.52      285.69     60.57 o
   0  11   5     3110.67     3163.70    133.53 o
   1  11   5     1881.98     1912.87    103.98 o
   2  11   5     1475.90     1462.76    285.82 o
   3  11   5     3344.03     3349.44    152.56 o
   4  11   5      156.41      166.94     66.25 o
   5  11   5      993.49      997.48     80.72 o
   6  11   5      523.74      478.58     62.58 o
   7  11   5       39.36       15.76     90.86 o
   8  11   5       42.98      101.01     52.24 o
   9  11   5       79.10       94.63     59.78 o
  10  11   5       32.86       50.72     58.36 o
  -9  12   5       58.36       18.49     70.40 o
  -8  12   5      277.56      173.79     75.74 o
  -7  12   5        5.01      -62.93     62.93 o
  -6  12   5      893.36      745.02    126.44 o
  -5  12   5      231.25      236.23    104.48 o
  -4  12   5      868.07      805.83     85.93 o
  -3  12   5     1211.04     1274.43    148.78 o
  -2  12   5       11.85      -40.37    117.73 o
  -1  12   5      166.40      149.13     57.00 o
   0  12   5      262.55      274.63     60.79 o
   1  12   5     2338.07     2410.41    125.05 o
   2  12   5      452.95      429.29     67.40 o
   3  12   5      230.56      195.28     58.31 o
   4  12   5      742.48      792.82     80.65 o
   5  12   5      201.35      280.49     60.52 o
   6  12   5      269.52      351.31     81.01 o
   7  12   5      150.16      165.13     65.87 o
   8  12   5      383.08      450.09     73.44 o
   9  12   5       29.47       32.22     60.65 o
  -8  13   5       12.63       40.14     74.41 o
  -7  13   5     1252.09     1218.00    289.98 o
  -6  13   5       24.07      102.97    105.24 o
  -5  13   5      484.17      303.61    115.08 o
  -4  13   5     1544.94     1604.10    108.57 o
  -3  13   5        4.07      -17.16     59.73 o
  -2  13   5     7189.90     7617.96    335.79 o
  -1  13   5      120.20      127.66     65.49 o
   0  13   5     4541.52     4863.60    188.97 o
   1  13   5      608.11      644.14     79.95 o
   2  13   5     2876.23     3132.62    144.58 o
   3  13   5      586.80      661.05     80.75 o
   4  13   5        6.40       34.54     58.26 o
   5  13   5        9.57      -22.09     53.84 o
   6  13   5       57.63      174.14     79.50 o
   7  13   5       25.46      -20.69     68.14 o
  -5  14   5      218.90      348.28    124.17 o
  -4  14   5        0.16      -98.43     98.43 o
  -3  14   5      275.20      369.33     78.22 o
  -2  14   5       79.23       59.73     68.21 o
  -1  14   5     2016.59     2182.65    224.49 o
   0  14   5      462.25      557.07    192.31 o
   1  14   5     1429.10     1610.97    143.10 o
   2  14   5     1715.86     1863.74    122.46 o
   3  14   5      333.70      292.88     76.70 o
   4  14   5     1423.80     1539.53    115.74 o
   5  14   5      158.06       51.49     81.01 o
 -15   0   6     6583.97     6779.37    350.55 o
 -14   0   6      193.44      256.67     90.10 o
 -13   0   6      342.64      495.92    102.21 o
 -12   0   6      600.24      511.82     93.13 o
 -11   0   6       31.03       50.73     62.84 o
 -10   0   6      321.51      319.75     31.64 o
  -9   0   6     5112.03     5193.70    121.42 o
  -8   0   6     1589.15     1575.41     47.96 o
  -7   0   6     3938.15     4030.35     97.14 o
  -6   0   6     2542.61     2474.98     96.21 o
  -5   0   6      384.92      450.21     19.37 o
  -4   0   6     3995.95     4181.44     99.40 o
  -3   0   6     5221.65     4850.55     95.52 o
  -2   0   6      321.79      311.37     14.31 o
  -1   0   6    28642.21    28071.80    456.00 o
   0   0   6       66.54       75.48      9.29 o
   1   0   6    14839.76    14194.96    294.75 o
   2   0   6    28386.13    28485.69    976.32 o
   3   0   6    23594.20    23402.88    495.83 o
   4   0   6     6985.00     7847.15    176.72 o
   5   0   6      586.49      597.81     38.89 o
   6   0   6    13447.99    13121.87    468.67 o
   7   0   6      740.25      755.62     63.60 o
   8   0   6    18684.72    18330.94    645.08 o
   9   0   6       82.78      104.48     41.64 o
  10   0   6    20179.58    20426.68    719.28 o
  11   0   6     1913.91     1887.53    109.03 o
  12   0   6     8268.08     8300.45    320.27 o
  13   0   6       48.06       14.39     49.97 o
  14   0   6     3254.93     3370.75    165.05 o
  15   0   6      260.28      219.57     66.63 o
 -16   1   6     1129.04     1134.94    149.91 o
 -15   1   6      145.69      227.90     94.64 o
 -14   1   6      744.51      661.73    115.84 o
 -13   1   6      942.20      845.52     85.93 o
 -12   1   6     2244.12     2663.59    183.23 o
 -11   1   6      939.18      954.70     38.03 o
 -10   1   6     1047.25     1158.78     90.21 o
  -9   1   6     2667.81     2705.07     65.35 o
  -8   1   6     2284.57     2269.11     49.97 o
  -7   1   6     6774.89     6935.87    124.54 o
  -6   1   6     2840.34     2901.47     51.62 o
  -5   1   6    10688.29    10420.82    219.13 o
  -4   1   6      237.95      186.18     12.35 o
  -3   1   6    10926.25    11013.26    155.05 o
  -2   1   6     2210.94     2148.40     34.64 o
  -1   1   6     7252.91     7367.21    106.32 o
   0   1   6     1494.72     1493.52     27.73 o
   1   1   6     1759.98     1791.73     39.65 o
   2   1   6     2084.19     2232.14     47.27 o
   3   1   6      169.18      174.26     11.75 o
   4   1   6     3547.25     3777.95     65.32 o
   5   1   6      616.71      615.28     27.10 o
   6   1   6     2319.39     2437.37     59.25 o
   7   1   6      412.90      391.62     28.98 o
   8   1   6      363.93      343.13     29.77 o
   9   1   6     2154.07     2238.93     78.90 o
  10   1   6        2.39      -24.22     24.22 o
  11   1   6      343.19      384.39     36.28 o
  12   1   6      368.20      384.45     38.15 o
  13   1   6       91.96      107.05     38.25 o
  14   1   6       83.09      110.12     40.65 o
  15   1   6       78.64       65.66     40.65 o
 -15   2   6     1157.06     1476.41    165.05 o
 -14   2   6      338.35      195.34     90.86 o
 -13   2   6       50.31       74.20     76.47 o
 -12   2   6      122.58      152.25     33.31 o
 -11   2   6       12.59       22.95     29.03 o
 -10   2   6      425.16      444.02     27.87 o
  -9   2   6      790.13      825.70     36.61 o
  -8   2   6        8.49       -8.67     16.79 o
  -7   2   6     5574.30     5367.49    127.51 o
  -6   2   6       27.75       23.96      8.13 o
  -5   2   6      396.05      445.20     17.25 o
  -4   2   6       61.01      116.05     45.57 o
  -3   2   6     9156.06     9542.43    158.27 o
  -2   2   6     2985.47     3414.49     63.94 o
  -1   2   6     4341.29     4219.38     75.65 o
   0   2   6      379.76      360.45     22.95 o
   1   2   6    15591.45    15674.69    325.84 o
   2   2   6     1091.91     1218.66     34.01 o
   3   2   6       67.92       45.37     15.69 o
   4   2   6       48.29       48.48     15.58 o
   5   2   6       65.71       68.84     17.71 o
   6   2   6     3350.32     3245.60     86.41 o
   7   2   6      660.37      672.22     36.86 o
   8   2   6    10309.86     9904.41    267.96 o
   9   2   6     1540.12     1656.43     62.06 o
  10   2   6     5077.35     5691.80    139.59 o
  11   2   6      251.13      271.57     33.55 o
  12   2   6     3359.52     3394.17     98.91 o
  13   2   6      193.12      204.87     37.04 o
  14   2   6       90.72      107.84     36.53 o
  15   2   6        1.55       -0.17     35.86 o
 -15   3   6     1566.73     1415.84    165.05 o
 -14   3   6     4108.70     4431.50    268.02 o
 -13   3   6     2268.78     2278.69     96.35 o
 -12   3   6     5113.58     5050.45    168.09 o
 -11   3   6     4099.58     3832.81    135.34 o
 -10   3   6     2090.12     2068.23     90.04 o
  -9   3   6       40.59       69.34     21.22 o
  -8   3   6       99.29      133.49     22.06 o
  -7   3   6    17542.08    16785.89    364.31 o
  -6   3   6     6576.66     6403.61    125.32 o
  -5   3   6    31945.82    29661.77    534.35 o
  -4   3   6    22058.38    21603.66    347.09 o
  -3   3   6    78923.63    73005.01   1489.63 o
  -2   3   6    16217.02    16249.78    337.76 o
  -1   3   6    18651.89    18613.09    385.02 o
   0   3   6     6209.90     6088.11    138.13 o
   1   3   6      461.08      442.21     33.90 o
   2   3   6      243.08      239.38     27.97 o
   3   3   6     2486.13     2936.50     78.23 o
   4   3   6     7720.37     7701.37    200.54 o
   5   3   6       58.26       20.00     17.99 o
   6   3   6    10415.78    10141.78    228.69 o
   7   3   6     4994.16     5054.70    126.29 o
   8   3   6     4939.13     4917.79    125.21 o
   9   3   6     3101.45     3186.69     92.64 o
  10   3   6      555.77      629.54     86.31 o
  11   3   6     2029.04     1986.02     71.16 o
  12   3   6     2361.97     2466.75     81.73 o
  13   3   6      694.61      743.82     50.79 o
  14   3   6     1282.59     1419.36     67.40 o
  15   3   6       13.49       39.79     38.06 o
 -15   4   6      333.65      283.92    108.27 o
 -14   4   6       15.12       46.19     94.64 o
 -13   4   6      846.71      837.64     63.27 o
 -12   4   6      341.75      373.12     68.14 o
 -11   4   6       21.77       37.93     51.11 o
 -10   4   6     1456.98     1287.01     74.43 o
  -9   4   6      207.86      204.86     39.75 o
  -8   4   6      744.27      810.60     42.13 o
  -7   4   6       41.49       29.71      9.75 o
  -6   4   6     1040.69     1034.91     32.17 o
  -5   4   6      164.41      189.73     19.41 o
  -4   4   6       27.59       36.80     16.50 o
  -3   4   6     2431.76     2364.43     59.50 o
  -2   4   6      122.80      147.28     21.33 o
  -1   4   6     6229.49     6507.01    148.76 o
   0   4   6      101.74      129.31     25.48 o
   1   4   6     3403.16     3681.57    141.21 o
   2   4   6     3153.75     3770.11    119.22 o
   3   4   6     1833.11     1892.13    104.86 o
   4   4   6      110.73      175.38     23.30 o
   5   4   6      226.96      210.08     26.27 o
   6   4   6     1262.42     1259.10     81.91 o
   7   4   6       81.49       95.12     25.74 o
   8   4   6     2518.04     2463.97     77.71 o
   9   4   6      525.10      488.19     37.63 o
  10   4   6     4529.19     4376.12    145.73 o
  11   4   6     1682.45     1746.34     95.40 o
  12   4   6     1233.09     1266.93     77.31 o
  13   4   6       29.30       18.21     34.96 o
  14   4   6        2.29       -1.57     36.56 o
  15   4   6       63.07      121.60     41.25 o
 -15   5   6      312.29      404.31    120.38 o
 -14   5   6      851.63      983.17    157.11 o
 -13   5   6     1599.01     1387.70     86.37 o
 -12   5   6     1332.42     1347.93     83.62 o
 -11   5   6      522.54      589.52     84.42 o
 -10   5   6      972.95      864.25     65.90 o
  -9   5   6       18.47       20.70     37.10 o
  -8   5   6      655.12      622.15     27.69 o
  -7   5   6     4295.04     4035.04     99.46 o
  -6   5   6     2635.78     2639.02     66.74 o
  -5   5   6     8688.06     8415.29    167.64 o
  -4   5   6     5717.52     5764.40    121.15 o
  -3   5   6    16492.78    16098.07    339.75 o
  -2   5   6    14378.99    14351.50    305.95 o
  -1   5   6     6380.76     6509.17    187.99 o
   0   5   6      120.26      110.89     27.64 o
   1   5   6      355.07      322.85     36.37 o
   2   5   6      429.91      466.34     54.51 o
   3   5   6      844.57      948.02     58.01 o
   4   5   6      911.95      809.78     52.93 o
   5   5   6      472.84      426.95     34.02 o
   6   5   6     6821.82     6954.33    169.09 o
   7   5   6        5.00       27.15     25.79 o
   8   5   6     4156.84     4239.45    116.50 o
   9   5   6      301.19      283.51     44.36 o
  10   5   6        0.70       30.24     56.78 o
  11   5   6      170.79      156.60     44.55 o
  12   5   6      334.34      302.86     50.33 o
  13   5   6       19.27       20.12     44.47 o
  14   5   6      777.95      885.49     59.89 o
 -14   6   6      549.71      572.94     91.23 o
 -13   6   6     1325.84     1521.03     95.94 o
 -12   6   6        0.88      -14.64     44.23 o
 -11   6   6      655.62      722.01    104.11 o
 -10   6   6      327.92      290.03     72.68 o
  -9   6   6     2885.98     2904.48    123.43 o
  -8   6   6      946.50      785.15    100.32 o
  -7   6   6     2764.28     2636.38     61.28 o
  -6   6   6     2950.53     2834.99     73.43 o
  -5   6   6      596.26      638.36     35.71 o
  -4   6   6     1104.65     1061.30     46.68 o
  -3   6   6    15076.17    15295.31    405.59 o
  -2   6   6       99.88      119.84     30.73 o
  -1   6   6    21378.26    21700.43    617.06 o
   0   6   6      571.36      694.54     51.12 o
   1   6   6    14357.76    14485.76    388.53 o
   2   6   6      222.16      281.21     38.48 o
   3   6   6     1157.80     1018.88     61.30 o
   4   6   6     2361.39     2383.34    116.22 o
   5   6   6     1196.34     1228.73     57.11 o
   6   6   6     6887.54     6844.03    170.30 o
   7   6   6     1437.20     1485.65     65.56 o
   8   6   6    10530.45    10233.54    241.36 o
   9   6   6       71.03      135.33     67.76 o
  10   6   6    23519.36    22288.11    597.10 o
  11   6   6      647.50      673.40     62.17 o
  12   6   6     3823.63     3799.80    180.20 o
  13   6   6      155.46      124.85     53.38 o
  14   6   6       10.64      -48.44     48.44 o
 -14   7   6      805.81      852.72     83.58 o
 -13   7   6       10.99       67.25     68.90 o
 -12   7   6     1091.54     1105.59    124.17 o
 -11   7   6       77.30      133.95     52.37 o
 -10   7   6       39.04       63.12     48.03 o
  -9   7   6      193.16      165.49     71.55 o
  -8   7   6      259.53      134.05     48.75 o
  -7   7   6      219.56      225.53     67.79 o
  -6   7   6       44.93       45.21     23.64 o
  -5   7   6     2951.73     2859.88     96.68 o
  -4   7   6      424.08      394.49     42.75 o
  -3   7   6     6981.59     7000.87    234.33 o
  -2   7   6     1042.56     1111.69     65.85 o
  -1   7   6     1128.25     1256.98    184.74 o
   0   7   6      160.34      190.59     37.11 o
   1   7   6       30.45       45.61     33.27 o
   2   7   6        9.92       18.64     32.73 o
   3   7   6       78.88       88.27     35.79 o
   4   7   6      147.22      152.80     37.77 o
   5   7   6     1787.45     1892.68     87.59 o
   6   7   6      142.73      152.36     33.83 o
   7   7   6     1324.08     1294.00     64.08 o
   8   7   6      845.51      836.95     54.60 o
   9   7   6     1877.32     1845.61    153.70 o
  10   7   6        3.73       51.16     69.66 o
  11   7   6     1252.31     1352.56     85.07 o
  12   7   6      908.69      939.05     76.00 o
  13   7   6        6.22       38.57     53.38 o
 -13   8   6      306.14      341.09     69.17 o
 -12   8   6       35.31        7.76     56.06 o
 -11   8   6      597.80      565.40     73.07 o
 -10   8   6       44.04      -13.16     49.11 o
  -9   8   6     1835.34     1686.04    208.59 o
  -8   8   6      206.58      189.83     54.21 o
  -7   8   6     4121.97     3913.29    175.88 o
  -6   8   6       12.36       29.35     32.12 o
  -5   8   6        8.03        5.09     31.60 o
  -4   8   6      171.12      171.30     40.05 o
  -3   8   6     1186.77     1036.14     74.20 o
  -2   8   6      472.69      503.60     50.75 o
  -1   8   6     1230.98     1134.07    127.96 o
   0   8   6     1515.58     1569.53     81.65 o
   1   8   6     6066.15     6151.02    192.94 o
   2   8   6      717.91      863.55     65.31 o
   3   8   6     2980.91     3025.26    116.53 o
   4   8   6       73.94       63.06     38.61 o
   5   8   6     1238.39     1214.36     92.37 o
   6   8   6     4864.00     4675.63    134.43 o
   7   8   6       55.20       27.96     35.15 o
   8   8   6     3458.08     3566.04    281.65 o
   9   8   6      279.77      276.22     51.36 o
  10   8   6     3580.05     3967.64    148.81 o
  11   8   6      636.29      604.64     67.51 o
  12   8   6     2801.50     3179.95    160.51 o
  13   8   6        7.72       -0.28     66.25 o
 -12   9   6     2178.81     2314.77    136.72 o
 -11   9   6     1182.36     1210.74    100.59 o
 -10   9   6     1700.88     1442.60    232.06 o
  -9   9   6      154.62      177.29     61.67 o
  -8   9   6      486.40      444.01     69.30 o
  -7   9   6     5174.04     5029.79    378.95 o
  -6   9   6      645.02      816.98     82.28 o
  -5   9   6    11114.66    11002.31    314.02 o
  -4   9   6     5209.52     5050.18    168.88 o
  -3   9   6     7591.19     7815.35    252.50 o
  -2   9   6     7532.12     7873.62    239.10 o
  -1   9   6     5061.66     5167.09    269.16 o
   0   9   6     2479.55     2565.02    166.95 o
   1   9   6      295.47      254.86     48.35 o
   2   9   6       34.30       72.57     41.46 o
   3   9   6      133.75      201.96     46.75 o
   4   9   6     1957.67     1964.19     98.95 o
   5   9   6      433.77      447.75     76.09 o
   6   9   6     3712.89     3465.30    119.37 o
   7   9   6     1860.94     1994.28     94.22 o
   8   9   6      436.31      436.43     60.52 o
   9   9   6     1444.82     1362.12     88.63 o
  10   9   6      223.56      318.25     59.18 o
  11   9   6      749.79      701.56     73.93 o
  12   9   6      797.77      813.92     79.49 o
 -11  10   6      156.99      262.06     79.50 o
 -10  10   6      226.77      236.54     71.19 o
  -9  10   6        0.94      -16.84     84.80 o
  -8  10   6       43.33       45.53     58.30 o
  -7  10   6       72.67       82.46     60.69 o
  -6  10   6     1013.55      917.05     89.71 o
  -5  10   6      978.43     1038.56     76.90 o
  -4  10   6      668.72      731.93    143.48 o
  -3  10   6     2364.34     2236.70    108.15 o
  -2  10   6      953.11      958.77     74.58 o
  -1  10   6     2344.25     2382.86    111.94 o
   0  10   6       79.95       26.79     44.91 o
   1  10   6     2093.15     2099.05    104.56 o
   2  10   6      877.08      920.81     75.69 o
   3  10   6      310.41      347.46    153.32 o
   4  10   6        5.23       12.79     43.97 o
   5  10   6      354.10      362.39     56.65 o
   6  10   6     1084.37     1080.92     80.99 o
   7  10   6      343.82      337.93     62.52 o
   8  10   6       11.82       15.76     51.20 o
   9  10   6      189.54      102.96     53.17 o
  10  10   6      211.24      266.87     60.64 o
  11  10   6       15.75       51.79     57.96 o
 -10  11   6      662.84      696.54    140.83 o
  -9  11   6        3.26      -61.74     64.86 o
  -8  11   6     1148.36      827.62     95.51 o
  -7  11   6     1773.49     1460.28    162.40 o
  -6  11   6     1959.31     1887.07    412.64 o
  -5  11   6     4894.51     5224.85    185.19 o
  -4  11   6     1382.48     1433.61     94.81 o
  -3  11   6    10301.53    10983.23    336.92 o
  -2  11   6     2445.31     2605.31    124.78 o
  -1  11   6     4892.69     4831.35    174.99 o
   0  11   6       69.29      103.03     52.66 o
   1  11   6       32.04       47.90     52.86 o
   2  11   6      428.66      344.49     63.98 o
   3  11   6      334.58      204.14     74.96 o
   4  11   6      770.21      726.92     74.40 o
   5  11   6        4.08       -4.29     58.68 o
   6  11   6     3572.89     3674.06    150.03 o
   7  11   6       31.59       19.38     54.84 o
   8  11   6      205.26      150.63     58.78 o
   9  11   6       51.31       97.21     90.86 o
  10  11   6       15.69       -9.63     77.23 o
  -9  12   6      141.12       84.90     71.02 o
  -8  12   6      370.79      362.16     78.14 o
  -7  12   6      792.89      858.85    179.82 o
  -6  12   6     1204.54     1238.67    156.73 o
  -5  12   6      269.10      334.65    108.27 o
  -4  12   6     2174.79     2173.29    119.87 o
  -3  12   6     2201.50     2389.36    124.84 o
  -2  12   6      832.70     1006.34     88.07 o
  -1  12   6     6513.42     6869.68    231.23 o
   0  12   6        6.87       25.72     93.88 o
   1  12   6     3495.79     3951.43    163.00 o
   2  12   6      127.60      170.98     68.90 o
   3  12   6      159.73      190.96     63.28 o
   4  12   6      191.39      109.35     59.11 o
   5  12   6      360.14      232.59     62.93 o
   6  12   6     2065.49     1988.23    140.07 o
   7  12   6        2.54       29.59     58.82 o
   8  12   6     6447.95     6322.41    568.99 o
   9  12   6       23.09       18.37     62.68 o
  -7  13   6      100.99       73.90     74.44 o
  -6  13   6      134.09      249.85    115.84 o
  -5  13   6      649.44      561.04    127.96 o
  -4  13   6        3.30        6.81     98.43 o
  -3  13   6      328.88      258.51     69.05 o
  -2  13   6       86.13      174.77     94.64 o
  -1  13   6      245.83      231.18     99.56 o
   0  13   6      417.55      493.21     74.43 o
   1  13   6      163.78      141.22    110.54 o
   2  13   6       73.86       47.15     59.78 o
   3  13   6       16.40      -31.89     61.90 o
   4  13   6       11.66       10.30     62.10 o
   5  13   6      139.60      155.36     64.13 o
   6  13   6       25.55       27.26     77.98 o
   7  13   6      799.80      754.86     87.11 o
  -5  14   6        2.25      -87.83    108.27 o
  -4  14   6       15.45      126.44    115.08 o
  -3  14   6      328.55      339.25     75.90 o
  -2  14   6      467.65      458.13     93.13 o
  -1  14   6      882.03      988.10     98.12 o
   0  14   6       45.58      133.77     70.31 o
   1  14   6     1495.98     1485.76    114.09 o
   2  14   6      539.54      613.55     85.71 o
   3  14   6     1316.96     1374.88    258.18 o
   4  14   6        4.97       42.85     79.12 o
 -15   1   7      109.89      305.88    109.78 o
 -14   1   7     1000.09     1046.36    139.31 o
 -13   1   7      119.80      239.83     66.33 o
 -12   1   7       79.15      127.99     29.53 o
 -11   1   7     3709.34     3754.08    110.09 o
 -10   1   7     5213.91     5376.40    115.97 o
  -9   1   7     8676.51     9131.29    162.07 o
  -8   1   7    10061.43    10524.22    184.25 o
  -7   1   7    17854.56    17578.41    298.28 o
  -6   1   7    12080.98    11548.96    163.00 o
  -5   1   7    26083.57    25595.96    426.91 o
  -4   1   7     4099.90     3941.80     62.38 o
  -3   1   7     2858.72     2919.61     48.51 o
  -2   1   7     3460.22     3467.54     60.07 o
  -1   1   7     4298.40     4149.17     64.71 o
   0   1   7    11313.11    11525.53    162.86 o
   1   1   7    20776.35    20424.53    327.88 o
   2   1   7     6944.47     6691.91    132.21 o
   3   1   7    23736.20    23231.97    379.34 o
   4   1   7    13589.35    13642.97    228.97 o
   5   1   7     3623.70     3560.75     78.57 o
   6   1   7    13733.09    13081.39    246.58 o
   7   1   7      581.54      611.38     30.61 o
   8   1   7        8.56       13.20     21.56 o
   9   1   7     1444.44     1398.02     55.93 o
  10   1   7       42.45       53.35     27.30 o
  11   1   7      259.08      239.84     34.03 o
  12   1   7      189.65      173.25     40.11 o
  13   1   7       67.96       99.21     40.40 o
  14   1   7      146.16      109.52     43.10 o
  15   1   7      123.69      108.93     46.29 o
 -15   2   7      429.99      316.48    106.00 o
 -14   2   7      655.09      594.35    114.33 o
 -13   2   7     1189.75     1259.11    137.80 o
 -12   2   7     3269.43     3297.39    120.99 o
 -11   2   7     3008.45     3202.91    116.35 o
 -10   2   7      715.23      746.12    129.85 o
  -9   2   7    11951.58    11666.88    259.43 o
  -8   2   7      912.31      956.02     41.69 o
  -7   2   7     4106.28     3889.17     81.31 o
  -6   2   7     7232.14     7198.99    122.16 o
  -5   2   7       40.76       15.33      8.63 o
  -4   2   7     2579.71     2603.96     48.80 o
  -3   2   7      599.50      559.70     21.13 o
  -2   2   7      834.64      806.76     24.20 o
  -1   2   7     1977.40     2084.21     43.84 o
   0   2   7     2575.76     2898.67     57.11 o
   1   2   7      132.17      144.64     18.37 o
   2   2   7      471.65      597.64     43.66 o
   3   2   7     6016.28     5366.01    126.71 o
   4   2   7      351.97      416.62     27.97 o
   5   2   7    17978.43    17758.41    384.49 o
   6   2   7     1275.14     1207.84     65.73 o
   7   2   7    12029.03    11708.82    245.16 o
   8   2   7     4768.90     4738.17    126.11 o
   9   2   7     3146.83     3212.93     97.00 o
  10   2   7      339.64      358.10     35.82 o
  11   2   7      756.22      819.06     48.98 o
  12   2   7      254.75      320.78     38.95 o
  13   2   7      836.49      978.63     55.86 o
  14   2   7     5939.80     5866.58    178.00 o
  15   2   7      153.38      156.79     47.61 o
 -15   3   7      543.38      391.44    115.84 o
 -14   3   7       16.59        4.54     90.86 o
 -13   3   7       96.90       86.35     38.77 o
 -12   3   7       10.28        8.33     35.13 o
 -11   3   7      564.59      580.21     52.28 o
 -10   3   7      289.38      265.18     77.23 o
  -9   3   7      497.58      520.62     48.84 o
  -8   3   7       25.81       -6.95     19.95 o
  -7   3   7      262.31      288.10     15.26 o
  -6   3   7       33.85       13.58     12.72 o
  -5   3   7     1031.16      996.35     59.14 o
  -4   3   7       38.53       32.64     13.02 o
  -3   3   7      229.81      220.39     17.32 o
  -2   3   7      360.49      400.94     23.42 o
  -1   3   7      873.58      936.39     62.42 o
   0   3   7      253.74      294.36     24.66 o
   1   3   7      766.95      882.06     48.74 o
   2   3   7      489.71      477.24     38.20 o
   3   3   7      656.90      734.00     41.48 o
   4   3   7     1240.84     1249.56     65.20 o
   5   3   7       61.72       58.15     28.23 o
   6   3   7      576.32      587.14     71.65 o
   7   3   7      418.27      433.99     33.69 o
   8   3   7      817.00      778.58     43.94 o
   9   3   7      772.78      818.00     45.17 o
  10   3   7        1.40       22.54     28.45 o
  11   3   7        9.22       -7.06     29.35 o
  12   3   7       32.75        6.70     33.60 o
  13   3   7      165.43      165.98     38.89 o
  14   3   7        0.70      -16.26     35.61 o
  15   3   7       88.80       54.83     41.00 o
 -15   4   7      529.83      472.45    121.14 o
 -14   4   7     1106.42     1278.80    159.00 o
 -13   4   7     2673.36     2699.18    141.58 o
 -12   4   7     2503.09     2418.09    109.08 o
 -11   4   7     6634.09     6471.76    210.53 o
 -10   4   7     3434.33     3100.26    121.49 o
  -9   4   7     5721.76     5602.15    183.79 o
  -8   4   7       11.59       27.25     23.24 o
  -7   4   7     2535.56     2462.56     83.71 o
  -6   4   7      797.15      772.83     33.59 o
  -5   4   7      683.74      769.48     32.63 o
  -4   4   7     2016.99     1990.12     53.99 o
  -3   4   7     2618.85     2561.42     64.49 o
  -2   4   7      314.30      320.33     27.62 o
  -1   4   7     7756.85     8470.52    189.34 o
   0   4   7       56.85       64.44     25.65 o
   1   4   7      167.54      147.99     28.88 o
   2   4   7     2310.79     2558.21     93.65 o
   3   4   7    15085.44    14791.04    409.99 o
   4   4   7     4107.63     4137.35    107.81 o
   5   4   7    22428.80    22111.59    478.74 o
   6   4   7     3682.09     3758.70    102.71 o
   7   4   7    10732.79    10727.74    245.71 o
   8   4   7     1792.70     1968.09     71.80 o
   9   4   7     2680.52     2688.50     86.21 o
  10   4   7       12.42       43.40     36.75 o
  11   4   7      436.57      475.20     53.23 o
  12   4   7     1607.19     1707.34     73.00 o
  13   4   7       88.10      107.07     38.63 o
  14   4   7     1542.78     1671.46     77.03 o
 -14   5   7     1851.00     1941.51    105.71 o
 -13   5   7       20.12       78.51     67.76 o
 -12   5   7      241.98      351.95     79.50 o
 -11   5   7      838.15      828.75     67.87 o
 -10   5   7     6501.55     6106.22    203.99 o
  -9   5   7     5731.31     5580.10    189.04 o
  -8   5   7    11717.42    11146.49    447.84 o
  -7   5   7     9677.42     9192.16    158.76 o
  -6   5   7     8839.92     8364.63    146.69 o
  -5   5   7     8160.51     7933.09    160.07 o
  -4   5   7      207.03      143.83     21.51 o
  -3   5   7     5610.29     5788.58    192.66 o
  -2   5   7     1583.32     1635.84     72.64 o
  -1   5   7     3122.67     3341.08    113.49 o
   0   5   7     1855.06     1864.86    136.66 o
   1   5   7    10361.61    10226.40    607.98 o
   2   5   7     7522.38     7764.81    223.15 o
   3   5   7     2540.14     2656.76     99.02 o
   4   5   7    12857.76    12641.21    343.11 o
   5   5   7     3015.37     3109.08     91.83 o
   6   5   7     6145.56     5970.60    151.16 o
   7   5   7      381.23      365.82     36.39 o
   8   5   7      257.75      248.98     35.00 o
   9   5   7      601.92      593.57     54.17 o
  10   5   7      272.19      324.48     49.16 o
  11   5   7      304.94      238.41     48.55 o
  12   5   7      419.41      357.23     55.45 o
  13   5   7      416.48      490.02     80.26 o
  14   5   7        3.48       -7.15     44.18 o
 -14   6   7       15.48       33.07     51.93 o
 -13   6   7       22.52       21.44     50.16 o
 -12   6   7       97.80       67.82     51.04 o
 -11   6   7      434.47      414.43     60.91 o
 -10   6   7      448.44      409.27     88.58 o
  -9   6   7       30.21       16.51     41.56 o
  -8   6   7      603.11      525.73     58.70 o
  -7   6   7      166.05      149.14     33.90 o
  -6   6   7      678.36      648.05     35.50 o
  -5   6   7     1488.26     1325.96     49.06 o
  -4   6   7       59.39      111.13     34.05 o
  -3   6   7       37.37       18.66     29.42 o
  -2   6   7     2025.46     2113.80    123.79 o
  -1   6   7     1071.09     1146.71     65.84 o
   0   6   7     1044.74     1131.38    107.13 o
   1   6   7      277.09      212.38     37.46 o
   2   6   7      575.35      618.77     51.75 o
   3   6   7      123.98      166.61     57.92 o
   4   6   7      615.42      636.12     53.29 o
   5   6   7       17.20      -15.54     26.47 o
   6   6   7      117.62      141.84     37.24 o
   7   6   7      109.43      117.98     32.17 o
   8   6   7       57.03       50.21     31.22 o
   9   6   7      399.46      496.94     71.93 o
  10   6   7     1254.62     1373.17     81.30 o
  11   6   7      471.73      438.51     58.19 o
  12   6   7      414.78      388.12     58.07 o
  13   6   7       29.77       40.59     50.09 o
  14   6   7        1.10       -1.51     51.96 o
 -13   7   7      323.59      377.82     66.02 o
 -12   7   7      148.29      175.48     58.01 o
 -11   7   7      641.71      565.90     69.30 o
 -10   7   7     3313.33     3202.25    148.40 o
  -9   7   7     6996.09     6779.81    229.94 o
  -8   7   7     6032.80     5820.00    203.50 o
  -7   7   7     5402.00     5495.75    146.22 o
  -6   7   7     3659.09     3673.75    109.74 o
  -5   7   7    10660.80    10249.02    257.76 o
  -4   7   7     3086.26     3101.71    114.30 o
  -3   7   7     3530.27     3885.53    133.02 o
  -2   7   7     3534.95     3666.52    161.65 o
  -1   7   7     3295.46     3242.65    118.35 o
   0   7   7     3184.45     3245.31    242.28 o
   1   7   7     9537.08     9185.56    264.75 o
   2   7   7     8667.58     8798.42    255.59 o
   3   7   7    10455.77    10605.47    300.87 o
   4   7   7    11872.22    11632.11    326.84 o
   5   7   7     2438.86     2327.87    102.05 o
   6   7   7     3286.42     3332.03    104.03 o
   7   7   7      107.04       41.13     32.49 o
   8   7   7      757.96      708.87     67.23 o
   9   7   7      360.21      330.44     53.63 o
  10   7   7       39.70       51.62     46.53 o
  11   7   7      306.13      259.97     55.39 o
  12   7   7     1313.84     1379.81     89.47 o
  13   7   7      218.71      231.42     59.79 o
 -13   8   7     1074.14     1046.77     96.53 o
 -12   8   7      838.45      775.62    135.91 o
 -11   8   7     2629.06     2199.54    123.18 o
 -10   8   7      263.25      349.18    148.02 o
  -9   8   7     2397.54     2526.90    208.97 o
  -8   8   7      170.92      176.05     52.91 o
  -7   8   7     1848.08     1616.30    197.23 o
  -6   8   7      755.27      794.11     97.05 o
  -5   8   7       36.24        8.72     31.32 o
  -4   8   7     5756.88     5477.31    201.40 o
  -3   8   7      139.89      192.88     43.28 o
  -2   8   7      509.75      530.60     54.89 o
  -1   8   7     2735.76     3108.41    119.13 o
   0   8   7      121.90       74.61     59.06 o
   1   8   7      694.42      859.10     65.67 o
   2   8   7     1129.51     1144.03     74.55 o
   3   8   7     8069.97     8410.62    252.14 o
   4   8   7      246.13      250.13     50.35 o
   5   8   7    12290.60    11750.54    333.71 o
   6   8   7      179.39      192.33     40.49 o
   7   8   7     6946.22     6702.78    177.34 o
   8   8   7      154.52      194.77     47.66 o
   9   8   7      731.43      792.58     68.94 o
  10   8   7       38.91       23.61     49.65 o
  11   8   7     1435.72     1401.55     91.89 o
  12   8   7      223.33      253.97     60.90 o
 -12   9   7      597.84      465.20    133.26 o
 -11   9   7       84.91       41.85     57.67 o
 -10   9   7       84.40      117.32     61.63 o
  -9   9   7     1708.98     1345.95    102.33 o
  -8   9   7        8.16      -24.89     51.49 o
  -7   9   7     1995.53     1641.79    148.02 o
  -6   9   7      421.43      372.92     45.98 o
  -5   9   7      701.23      728.90     63.67 o
  -4   9   7       20.85       -9.72     55.65 o
  -3   9   7        4.56       30.48     46.94 o
  -2   9   7      961.07      965.64    106.38 o
  -1   9   7     1827.89     1719.49     91.73 o
   0   9   7      162.46      115.39     44.32 o
   1   9   7     1126.04     1306.37     83.68 o
   2   9   7       96.58      135.45     61.33 o
   3   9   7      911.22      913.40     72.06 o
   4   9   7      144.66      164.54     78.36 o
   5   9   7     1923.40     1962.41    124.55 o
   6   9   7      623.98      488.32     51.76 o
   7   9   7      262.58      238.92     44.53 o
   8   9   7      173.36      163.21     50.55 o
   9   9   7       19.95       14.26     71.93 o
  10   9   7      166.76      176.35    144.61 o
  11   9   7      187.97      214.09     60.35 o
  12   9   7      441.63      473.97     70.45 o
 -11  10   7     2581.11     2286.97    140.26 o
 -10  10   7      673.90      815.67     91.69 o
  -9  10   7     2514.44     2439.61    144.61 o
  -8  10   7        0.91      -14.93     57.35 o
  -7  10   7      613.65      753.66    166.95 o
  -6  10   7     1088.79      799.76     86.64 o
  -5  10   7      498.67      494.22    174.90 o
  -4  10   7     1056.78     1020.87     77.49 o
  -3  10   7     1509.53     1504.31     91.50 o
  -2  10   7      648.36      558.22     63.49 o
  -1  10   7      606.73      625.19     65.90 o
   0  10   7      157.90       81.52     46.21 o
   1  10   7        8.96       12.85     45.98 o
   2  10   7      363.66      359.44     57.47 o
   3  10   7     3789.09     3847.51    148.43 o
   4  10   7     1651.96     1767.96    100.58 o
   5  10   7     9547.24     9868.68    297.08 o
   6  10   7      832.18      878.95     76.31 o
   7  10   7     3984.94     3700.47    132.68 o
   8  10   7     1940.46     1822.17    106.38 o
   9  10   7     1555.32     1793.55    137.04 o
  10  10   7      416.71      517.29     72.41 o
  11  10   7      445.75      508.69     73.56 o
 -10  11   7     2428.64     2148.69    168.84 o
  -9  11   7       66.89       68.92     78.36 o
  -8  11   7     3330.85     3286.71    220.33 o
  -7  11   7     1439.18     1233.84    275.97 o
  -6  11   7     2070.11     1916.14    145.37 o
  -5  11   7     1932.35     1869.36    173.38 o
  -4  11   7      869.14      782.12     74.40 o
  -3  11   7      245.68      189.19     58.53 o
  -2  11   7       35.28       30.39     49.57 o
  -1  11   7       98.00      126.29    158.62 o
   0  11   7     1201.81     1239.58     89.91 o
   1  11   7     1374.91     1381.35    107.89 o
   2  11   7      863.80      935.49    174.90 o
   3  11   7     1872.70     1927.02    111.33 o
   4  11   7     3087.66     3412.18    284.30 o
   5  11   7       19.45       16.15     52.07 o
   6  11   7     1247.79     1458.41    129.47 o
   7  11   7      607.54      498.28     70.30 o
   8  11   7      594.32      510.36     71.57 o
   9  11   7      279.83      171.31     64.36 o
  10  11   7        7.75       71.17    108.27 o
  -9  12   7      430.15      336.00     85.65 o
  -8  12   7      201.90      178.66     80.26 o
  -7  12   7       62.30      127.67     71.04 o
  -6  12   7       26.36       55.00     65.45 o
  -5  12   7      145.58      246.07     99.94 o
  -4  12   7      210.18      308.11     66.68 o
  -3  12   7      449.62      442.25     76.85 o
  -2  12   7       62.91       61.14     56.87 o
  -1  12   7      705.89      762.71     80.24 o
   0  12   7      235.97      279.41     95.78 o
   1  12   7      471.50      493.55     78.74 o
   2  12   7      398.03      362.45     85.18 o
   3  12   7       12.50       -4.43     55.94 o
   4  12   7     1022.82      993.70     89.49 o
   5  12   7       20.55       61.11     93.51 o
   6  12   7      452.95      608.73     93.88 o
   7  12   7      158.73      213.39     63.72 o
   8  12   7      419.51      368.17     70.31 o
  -7  13   7     1766.41     1573.39    196.10 o
  -6  13   7     2169.70     1966.89    255.53 o
  -5  13   7     3640.24     3968.13    265.00 o
  -4  13   7     1502.13     1730.81    194.58 o
  -3  13   7        5.74       68.18    101.46 o
  -2  13   7     1180.36     1202.42    109.78 o
  -1  13   7     1153.22     1014.33     95.04 o
   0  13   7      800.61      922.49     94.12 o
   1  13   7     2107.60     2067.10    255.15 o
   2  13   7     1667.80     1771.91    188.15 o
   3  13   7     3656.04     3667.63    209.35 o
   4  13   7     1734.46     1901.55    168.84 o
   5  13   7      393.09      371.97    117.36 o
   6  13   7     1241.60     1483.22    139.31 o
  -4  14   7     1005.81      907.04    168.08 o
  -3  14   7      116.97       89.34    127.20 o
  -2  14   7       50.18      -54.03     82.53 o
  -1  14   7      265.50      211.14    113.57 o
   0  14   7      146.23      234.45     74.18 o
   1  14   7      179.11      277.96     77.72 o
   2  14   7      216.51      170.18    196.85 o
   3  14   7     2018.71     2079.14    131.32 o
 -15   0   8      662.46      854.80    130.98 o
 -14   0   8     8692.53     9028.81    434.59 o
 -13   0   8      317.00      438.38    102.97 o
 -12   0   8    10929.30    10867.88    486.84 o
 -11   0   8      756.43      731.58     51.69 o
 -10   0   8     5868.53     6020.56    188.03 o
  -9   0   8      446.04      533.86     49.97 o
  -8   0   8     1156.20     1206.38     47.29 o
  -7   0   8      400.43      384.36     18.42 o
  -6   0   8     3182.33     3228.34     70.90 o
  -5   0   8      306.98      240.60     24.48 o
  -4   0   8     1492.20     1700.32     44.95 o
  -3   0   8    12227.34    12688.96    235.63 o
  -2   0   8     9125.64     9463.61    179.59 o
  -1   0   8     3971.02     4127.28    123.05 o
   0   0   8    11045.55    10538.56    227.32 o
   1   0   8     1308.49     1637.46     66.49 o
   2   0   8    10990.54    10577.38    284.79 o
   3   0   8    22553.41    22309.29    631.45 o
   4   0   8     9838.66    10011.20    224.66 o
   5   0   8     7312.16     7190.55    215.38 o
   6   0   8     4503.18     4395.91    187.01 o
   7   0   8      400.76      378.57     54.51 o
   8   0   8      710.28      836.63     74.96 o
   9   0   8     7143.71     6745.29    271.05 o
  10   0   8     5073.28     4955.43    214.27 o
  11   0   8     4995.74     4686.65    207.45 o
  12   0   8     5267.33     5016.76    221.84 o
  13   0   8     6053.70     5623.22    243.04 o
  14   0   8     2552.47     2668.89    155.21 o
  15   0   8     1148.18     1146.30    106.76 o
 -15   1   8      268.40      518.64    121.90 o
 -14   1   8       21.52       51.49     91.61 o
 -13   1   8       23.69      109.03     87.83 o
 -12   1   8     1755.79     1942.99     75.60 o
 -11   1   8       54.73       91.42     30.82 o
 -10   1   8     2231.29     2231.96     81.39 o
  -9   1   8      655.92      627.92     29.96 o
  -8   1   8     6919.86     7057.73    130.28 o
  -7   1   8      826.92      832.22     36.53 o
  -6   1   8      416.44      455.42     17.57 o
  -5   1   8     2649.28     2642.38     51.73 o
  -4   1   8     3419.55     3577.88     58.86 o
  -3   1   8     6223.72     6187.42     93.37 o
  -2   1   8     5349.24     5434.02     89.58 o
  -1   1   8    14005.69    13608.14    192.26 o
   0   1   8     3390.89     3553.36     62.95 o
   1   1   8     8507.18     8412.81    146.32 o
   2   1   8      244.11      293.92     17.69 o
   3   1   8     7168.58     7311.71    130.26 o
   4   1   8      790.57      737.56     30.21 o
   5   1   8     2268.13     2305.83     69.71 o
   6   1   8       76.03       62.05     26.60 o
   7   1   8      668.04      674.51     39.62 o
   8   1   8       58.83       49.25     31.85 o
   9   1   8      337.04      322.28     41.21 o
  10   1   8     2254.11     2127.13     88.21 o
  11   1   8      183.41      160.00     40.14 o
  12   1   8      977.17      979.54     65.84 o
  13   1   8      364.98      290.70     48.45 o
  14   1   8      320.30      336.96     52.10 o
  15   1   8      369.38      320.11     53.79 o
 -15   2   8      199.90      229.41    102.97 o
 -14   2   8     3222.60     3167.09    215.78 o
 -13   2   8        0.87       34.07     84.04 o
 -12   2   8     3739.97     3903.45    138.78 o
 -11   2   8        0.01       30.15     44.29 o
 -10   2   8      596.79      671.27     54.56 o
  -9   2   8       31.94       65.44     33.03 o
  -8   2   8      152.48      133.70     23.96 o
  -7   2   8     2410.02     2408.79     79.84 o
  -6   2   8      970.81      983.22     31.19 o
  -5   2   8     1094.90     1097.55     43.05 o
  -4   2   8      753.02      751.99     24.77 o
  -3   2   8     1468.68     1538.72     45.07 o
  -2   2   8      856.35      893.74     26.99 o
  -1   2   8      593.07      700.88     21.73 o
   0   2   8      580.06      519.76     19.79 o
   1   2   8     1326.11     1328.75     47.92 o
   2   2   8     3493.66     3414.20     89.01 o
   3   2   8      269.64      249.52     24.06 o
   4   2   8      559.47      509.24     26.56 o
   5   2   8     2648.66     2597.67     64.11 o
   6   2   8      850.45      767.87     46.55 o
   7   2   8      180.07      178.89     23.14 o
   8   2   8       17.44       21.14     21.62 o
   9   2   8      361.50      439.67     37.29 o
  10   2   8     2088.90     1974.55     69.55 o
  11   2   8     1853.42     1839.80     70.42 o
  12   2   8     1569.86     1592.37     68.75 o
  13   2   8     1176.93     1347.96    132.12 o
  14   2   8      165.38      144.95     74.58 o
 -15   3   8      349.29      511.82    126.44 o
 -14   3   8      183.99      178.68    101.46 o
 -13   3   8     1320.99     1429.51     83.69 o
 -12   3   8     5549.38     5681.59    282.03 o
 -11   3   8     1052.48     1255.18     77.31 o
 -10   3   8    12426.98    12244.03    356.30 o
  -9   3   8     1354.68     1389.86     78.04 o
  -8   3   8     4822.99     4894.37    125.20 o
  -7   3   8      129.60      159.52     21.02 o
  -6   3   8      182.96      162.08     23.99 o
  -5   3   8     3721.30     3602.75     70.93 o
  -4   3   8     4261.26     4287.62     81.87 o
  -3   3   8    22426.96    22705.49    366.68 o
  -2   3   8    19052.59    19270.65    314.10 o
  -1   3   8    26367.14    24981.57    442.33 o
   0   3   8    11805.52    11721.83    314.65 o
   1   3   8    36749.80    34185.94   1036.89 o
   2   3   8      171.51      132.19     29.46 o
   3   3   8     9661.73     9045.59    206.57 o
   4   3   8      437.24      573.03     32.64 o
   5   3   8      385.11      474.56     32.72 o
   6   3   8     1672.74     1788.92     62.58 o
   7   3   8     1534.45     1487.43     59.14 o
   8   3   8      193.27      169.48     26.35 o
   9   3   8     6181.91     6180.60    133.25 o
  10   3   8     3101.59     3153.95     94.55 o
  11   3   8       22.74       35.31     33.27 o
  12   3   8     1997.71     2132.88     80.02 o
  13   3   8      336.60      363.29     45.04 o
  14   3   8      195.38      301.22     46.56 o
 -14   4   8      823.04      814.67    135.53 o
 -13   4   8      190.42      128.69    109.78 o
 -12   4   8      892.76      979.18     72.25 o
 -11   4   8      488.49      459.37     54.34 o
 -10   4   8      462.92      496.26     55.06 o
  -9   4   8       77.39      101.18     39.64 o
  -8   4   8        4.10       13.74     34.56 o
  -7   4   8       14.10        8.82      9.26 o
  -6   4   8       56.58       19.99     16.10 o
  -5   4   8       39.87       27.57     15.46 o
  -4   4   8      151.24      124.83     17.71 o
  -3   4   8     1299.81     1394.27     46.35 o
  -2   4   8      863.89      867.70     42.76 o
  -1   4   8     1494.67     1531.18     76.85 o
   0   4   8     8850.32     9356.98    260.51 o
   1   4   8        5.67       18.39     28.56 o
   2   4   8     1991.67     1980.56     85.18 o
   3   4   8     3769.72     3827.75    127.62 o
   4   4   8       21.35        9.92     20.74 o
   5   4   8      606.90      661.57     40.83 o
   6   4   8      202.81      197.85     29.27 o
   7   4   8       94.35      112.42     29.11 o
   8   4   8      487.14      464.47     40.02 o
   9   4   8       11.44       18.61     29.26 o
  10   4   8       48.75       35.36     49.59 o
  11   4   8     1957.48     2129.72     80.70 o
  12   4   8      783.20      856.27     56.56 o
  13   4   8      822.17      839.09     78.84 o
  14   4   8      718.37      860.41     60.88 o
 -14   5   8      386.91      489.11    129.47 o
 -13   5   8       76.11      170.83     51.71 o
 -12   5   8     2501.15     2428.90    115.03 o
 -11   5   8      277.29      239.18     59.43 o
 -10   5   8     3272.09     2935.09    126.25 o
  -9   5   8      717.27      718.50     64.92 o
  -8   5   8     3787.10     3422.14    287.71 o
  -7   5   8        3.62       12.21     19.26 o
  -6   5   8       49.81       45.30     17.50 o
  -5   5   8     2095.13     2076.67     71.14 o
  -4   5   8      766.37      810.37     38.52 o
  -3   5   8    10801.65    10584.76    264.49 o
  -2   5   8      859.68      847.55     76.85 o
  -1   5   8    13327.13    13642.51    367.95 o
   0   5   8      726.94      668.40     51.12 o
   1   5   8    11323.80    11283.84    311.61 o
   2   5   8      476.54      473.41     46.02 o
   3   5   8     7413.88     7409.86    218.30 o
   4   5   8      107.98      174.78     28.57 o
   5   5   8     1200.51     1230.46     55.96 o
   6   5   8      875.10      911.40     49.72 o
   7   5   8     2257.21     2329.30     80.57 o
   8   5   8      593.89      641.01     70.60 o
   9   5   8      489.14      420.57     49.11 o
  10   5   8     2782.38     2910.97    117.29 o
  11   5   8       18.46       23.85     43.42 o
  12   5   8      396.54      404.52     58.20 o
  13   5   8       48.09       59.23     43.10 o
  14   5   8      207.59      271.05     49.68 o
 -14   6   8     5108.05     5097.07    230.55 o
 -13   6   8        3.25       23.85     51.13 o
 -12   6   8     8830.03     8790.65    283.91 o
 -11   6   8      164.09      189.56     54.77 o
 -10   6   8     3379.13     3359.91    406.20 o
  -9   6   8      464.76      454.95     60.44 o
  -8   6   8      699.93      798.20     68.85 o
  -7   6   8      358.16      383.78     41.06 o
  -6   6   8     3586.34     3432.43     85.97 o
  -5   6   8     2739.27     2706.39    101.81 o
  -4   6   8     1037.27     1035.60     67.24 o
  -3   6   8     2119.75     2106.64     88.59 o
  -2   6   8     2579.32     2861.67    107.54 o
  -1   6   8      498.75      469.93    148.78 o
   0   6   8     6665.30     6430.98    195.01 o
   1   6   8     2909.55     3105.80    148.40 o
   2   6   8    14345.16    14871.96    402.73 o
   3   6   8     5467.14     5277.04    170.24 o
   4   6   8     9355.02     9536.76    273.37 o
   5   6   8     2195.20     2163.66     77.50 o
   6   6   8     1150.87     1070.31     55.98 o
   7   6   8       94.90      101.27     34.41 o
   8   6   8     1360.91     1293.96     64.80 o
   9   6   8     3141.25     3262.43    159.38 o
  10   6   8     2446.82     2329.68    107.00 o
  11   6   8     8612.07     8540.86    260.00 o
  12   6   8     1597.94     1614.14    119.63 o
  13   6   8     2665.44     2948.45    128.97 o
 -13   7   8      754.29      762.77     83.62 o
 -12   7   8      137.00      272.98     62.17 o
 -11   7   8     2160.46     1973.70    115.25 o
 -10   7   8     1061.03     1086.91     86.23 o
  -9   7   8      385.19      363.22     61.62 o
  -8   7   8       96.06      186.25     52.07 o
  -7   7   8       20.95       75.47     45.81 o
  -6   7   8       94.21       64.62     32.36 o
  -5   7   8      270.60      286.78     38.01 o
  -4   7   8      759.51      768.46     90.10 o
  -3   7   8     1848.77     1849.85     86.70 o
  -2   7   8      397.27      421.85     49.12 o
  -1   7   8      254.16      268.21     84.42 o
   0   7   8     1112.50     1179.82     72.94 o
   1   7   8     1642.61     1601.92    114.71 o
   2   7   8        1.62       24.38     36.26 o
   3   7   8     1664.59     1760.44     90.78 o
   4   7   8       19.56       17.18     36.93 o
   5   7   8      367.24      381.34     46.69 o
   6   7   8        2.17      -67.68     67.68 o
   7   7   8       94.97       55.91     35.58 o
   8   7   8      568.28      555.02     49.64 o
   9   7   8       19.99        8.52     42.58 o
  10   7   8     1254.67     1240.75    106.00 o
  11   7   8      345.34      347.08     60.02 o
  12   7   8       27.45      123.60     55.48 o
  13   7   8      587.91      646.15     75.38 o
 -12   8   8     1898.62     1873.89    121.29 o
 -11   8   8        6.40       74.31     72.68 o
 -10   8   8     1224.12     1109.26     93.61 o
  -9   8   8       54.79      119.11     57.52 o
  -8   8   8      649.27      521.78     70.57 o
  -7   8   8     2193.83     2182.32    119.97 o
  -6   8   8     2141.01     1953.69    168.53 o
  -5   8   8       30.08       43.53     32.84 o
  -4   8   8     2552.66     2581.61    105.86 o
  -3   8   8     2271.06     2467.72    105.92 o
  -2   8   8        5.98       30.08     40.91 o
  -1   8   8     2283.98     2645.15    196.48 o
   0   8   8       39.38       28.52     40.20 o
   1   8   8     1670.91     1781.44     94.64 o
   2   8   8      257.02      188.52     48.73 o
   3   8   8     4252.00     4018.55    188.15 o
   4   8   8      462.72      437.90     71.55 o
   5   8   8      990.81      919.12     73.66 o
   6   8   8      543.34      566.10     51.19 o
   7   8   8      347.11      310.20     44.17 o
   8   8   8      697.63      653.99     63.49 o
   9   8   8      595.04      549.36     63.38 o
  10   8   8      386.41      385.30     61.81 o
  11   8   8      771.05      724.79     74.59 o
  12   8   8       43.28       84.56     56.00 o
 -12   9   8     2025.67     1973.91    344.50 o
 -11   9   8      903.06      842.88     93.31 o
 -10   9   8     5491.83     5060.06    208.59 o
  -9   9   8      846.31      855.98    108.27 o
  -8   9   8     3501.45     2977.40    147.14 o
  -7   9   8      428.20      440.07     69.19 o
  -6   9   8        9.81      -49.85     49.85 o
  -5   9   8     2501.15     2400.27     93.33 o
  -4   9   8     2786.37     2821.34    133.26 o
  -3   9   8     4381.85     4276.50    152.90 o
  -2   9   8     6818.37     7114.61    375.54 o
  -1   9   8     7749.10     8063.04    247.13 o
   0   9   8     1758.37     1913.31    102.22 o
   1   9   8    13998.71    14031.54    394.54 o
   2   9   8      194.76      174.88     49.84 o
   3   9   8     4323.99     4365.77    158.76 o
   4   9   8       11.79       33.93     44.66 o
   5   9   8       15.85       20.11     77.61 o
   6   9   8      405.67      427.15     57.08 o
   7   9   8     1980.53     1928.71     87.37 o
   8   9   8      404.92      441.51     62.76 o
   9   9   8      505.15      432.06     64.76 o
  10   9   8     2569.99     2572.62    125.34 o
  11   9   8       98.88       67.25     74.20 o
 -11  10   8      123.64      162.71     72.94 o
 -10  10   8       70.20      162.12     69.48 o
  -9  10   8      200.42       67.82     65.20 o
  -8  10   8       42.33       11.32     60.76 o
  -7  10   8      196.24      225.04     68.91 o
  -6  10   8      118.59      -17.97     59.17 o
  -5  10   8       36.02      -13.80     43.56 o
  -4  10   8      464.18      497.45     61.85 o
  -3  10   8      119.62      116.56     52.74 o
  -2  10   8     1276.00     1303.91     86.95 o
  -1  10   8      799.04      727.34     95.40 o
   0  10   8     1992.98     2123.70    109.34 o
   1  10   8      277.55      274.48     59.23 o
   2  10   8     3074.52     2973.33    129.70 o
   3  10   8      242.94      188.50     66.25 o
   4  10   8      258.77      216.16    129.09 o
   5  10   8      931.21      932.75     81.46 o
   6  10   8     1173.16     1087.05     71.63 o
   7  10   8      388.93      445.60     67.49 o
   8  10   8      473.72      493.32     68.22 o
   9  10   8      843.64      735.03    154.83 o
  10  10   8       21.09       58.49     57.67 o
 -10  11   8     1473.20     1059.23    174.90 o
  -9  11   8      138.43      167.92     75.11 o
  -8  11   8     2266.87     1967.84    293.01 o
  -7  11   8      280.53      396.06     81.58 o
  -6  11   8      772.84      881.79     97.97 o
  -5  11   8     1702.24     1434.77    155.97 o
  -4  11   8       83.04      134.31     56.20 o
  -3  11   8     5385.58     5332.73    190.43 o
  -2  11   8      689.53      706.04     76.25 o
  -1  11   8     8473.32     8447.56    267.29 o
   0  11   8     1636.74     1800.91    109.46 o
   1  11   8     3618.98     3860.82    156.78 o
   2  11   8      519.74      494.14    159.00 o
   3  11   8     2340.06     2217.18    118.49 o
   4  11   8      360.21      370.69     66.34 o
   5  11   8       17.02       43.76     58.30 o
   6  11   8       93.75      125.37     66.85 o
   7  11   8      353.42      357.84     66.68 o
   8  11   8      393.34      446.78     70.64 o
   9  11   8      270.26      231.62     68.22 o
  -8  12   8        7.51      -10.16     73.79 o
  -7  12   8       27.78       -7.11     69.79 o
  -6  12   8      621.17      629.96    231.68 o
  -5  12   8      376.91      607.22    132.50 o
  -4  12   8       49.39      152.94    106.76 o
  -3  12   8      680.81      775.02     81.52 o
  -2  12   8     1581.57     1574.96    106.44 o
  -1  12   8      107.05       98.77     59.58 o
   0  12   8     3577.58     4095.69    169.47 o
   1  12   8      575.70      491.50     74.11 o
   2  12   8     2990.33     3036.66    144.68 o
   3  12   8      333.54      473.23     73.53 o
   4  12   8     2394.28     2560.02    133.19 o
   5  12   8     1077.06      992.88    168.84 o
   6  12   8       56.35       32.56     72.68 o
   7  12   8       76.58      144.14    102.97 o
  -6  13   8        5.35       37.91     72.97 o
  -5  13   8       11.06       23.47    110.54 o
  -4  13   8      635.97      643.56    144.61 o
  -3  13   8       67.64      -52.91     62.61 o
  -2  13   8      245.67      333.95     72.41 o
  -1  13   8       32.90       66.77     61.34 o
   0  13   8        4.71       51.23     61.77 o
   1  13   8      199.05      283.24     71.26 o
   2  13   8        2.33       98.03     68.90 o
   3  13   8      131.83      104.43     70.44 o
   4  13   8       10.57       20.64     64.56 o
   5  13   8      329.40      251.05     71.42 o
  -2  14   8      130.15      126.49     74.47 o
  -1  14   8      106.87       44.30     95.02 o
   0  14   8      189.47      187.44     74.30 o
   1  14   8      343.86      337.41     79.63 o
   2  14   8       98.27       50.12    135.91 o
 -15   1   9     1423.99     1351.48    162.03 o
 -14   1   9       97.44      140.83     90.86 o
 -13   1   9     3459.14     3884.85    236.23 o
 -12   1   9       20.16       22.06     47.80 o
 -11   1   9     1346.40     1462.64     98.83 o
 -10   1   9       13.79       55.96     30.95 o
  -9   1   9      398.90      428.01     33.27 o
  -8   1   9     2080.59     2276.25     57.04 o
  -7   1   9       13.33       18.58     11.16 o
  -6   1   9    26534.73    26352.96    443.05 o
  -5   1   9     1618.43     1756.50     37.16 o
  -4   1   9    33419.27    32375.29    443.56 o
  -3   1   9        9.63       10.10     12.29 o
  -2   1   9    26203.69    25710.16    380.02 o
  -1   1   9      623.65      647.95     20.99 o
   0   1   9     2238.73     2043.60     55.66 o
   1   1   9     2228.47     2371.90     52.37 o
   2   1   9       26.29       49.30     19.03 o
   3   1   9     8365.30     8019.37    143.30 o
   4   1   9     1639.02     1720.06     47.98 o
   5   1   9    15304.44    15156.00    324.89 o
   6   1   9     2789.36     2875.98    120.19 o
   7   1   9    23147.65    21655.08    483.72 o
   8   1   9     1241.65     1252.15     96.91 o
   9   1   9     3000.13     3099.97    110.28 o
  10   1   9      580.28      537.43     51.08 o
  11   1   9      145.02      202.19     78.36 o
  12   1   9      593.10      686.72     84.80 o
  13   1   9       34.27       65.77     45.72 o
  14   1   9       64.50       66.97     54.13 o
 -15   2   9     3106.49     3416.94    245.31 o
 -14   2   9      283.87      316.48    105.24 o
 -13   2   9       57.72       68.14     81.01 o
 -12   2   9        3.19       17.35     39.74 o
 -11   2   9      752.00      758.95     60.05 o
 -10   2   9     2295.31     2465.88    104.78 o
  -9   2   9        9.22        6.56     33.26 o
  -8   2   9    12969.61    12936.30    371.30 o
  -7   2   9      140.06      178.05     18.56 o
  -6   2   9     8122.10     8027.49    162.61 o
  -5   2   9     1848.17     1851.04     41.60 o
  -4   2   9     1546.81     1502.88     37.20 o
  -3   2   9     6165.97     6201.21    102.90 o
  -2   2   9     1199.34     1232.83     35.46 o
  -1   2   9     1158.06     1136.54     28.71 o
   0   2   9     4410.67     4576.26     79.71 o
   1   2   9      336.45      340.24     28.74 o
   2   2   9     2290.69     2517.06    127.51 o
   3   2   9       16.66       27.22     22.36 o
   4   2   9      606.77      570.57     31.80 o
   5   2   9      686.55      740.18     32.74 o
   6   2   9     6526.32     6228.70    130.16 o
   7   2   9     3370.13     3286.65     81.10 o
   8   2   9     1126.32     1139.49     46.08 o
   9   2   9     4880.33     4850.80    124.99 o
  10   2   9     1535.95     1645.90     67.61 o
  11   2   9     2910.61     2730.36    107.26 o
  12   2   9      331.13      331.67     49.95 o
  13   2   9      750.90      829.14    125.31 o
  14   2   9      257.07      256.35     54.29 o
 -14   3   9      313.35      369.48    108.27 o
 -13   3   9       16.93       38.83     41.30 o
 -12   3   9       16.75       14.88     58.68 o
 -11   3   9        1.05      -34.77     65.87 o
 -10   3   9       63.50       41.05     45.43 o
  -9   3   9      858.00      789.92     61.12 o
  -8   3   9       77.16       -0.92     34.38 o
  -7   3   9       79.01       67.55     12.28 o
  -6   3   9       61.60       55.27     19.67 o
  -5   3   9       28.24       19.32     15.23 o
  -4   3   9      129.30      163.37     19.63 o
  -3   3   9      350.53      383.76     23.18 o
  -2   3   9       50.87       68.30     16.34 o
  -1   3   9       52.30       49.13     18.18 o
   0   3   9        2.53       22.75     14.70 o
   1   3   9       63.22       52.31     26.22 o
   2   3   9        2.10        9.74     19.42 o
   3   3   9      209.22      264.18     22.12 o
   4   3   9      348.32      397.67     28.24 o
   5   3   9        7.68       27.97     24.47 o
   6   3   9      516.89      451.02     32.57 o
   7   3   9      116.18      149.17     25.47 o
   8   3   9      242.83      247.92     28.80 o
   9   3   9      589.75      628.90     39.41 o
  10   3   9      247.68      231.49     37.06 o
  11   3   9        0.01        8.54     34.02 o
  12   3   9      111.57      108.93     38.69 o
  13   3   9        0.26       71.85     56.03 o
  14   3   9        2.24       53.12     47.81 o
 -14   4   9      167.26      241.53    102.97 o
 -13   4   9     1661.92     1770.18    121.90 o
 -12   4   9      184.23      212.18     50.78 o
 -11   4   9       50.23       75.06     44.24 o
 -10   4   9     7299.40     7111.05    229.51 o
  -9   4   9       24.29       31.52     40.60 o
  -8   4   9     7829.92     8105.08    320.27 o
  -7   4   9      457.14      431.37     28.46 o
  -6   4   9    11900.95    11402.47    193.92 o
  -5   4   9     2098.10     2081.70     54.85 o
  -4   4   9     1682.16     1730.12     47.05 o
  -3   4   9     3517.12     3429.79     71.97 o
  -2   4   9      250.43      312.57     44.11 o
  -1   4   9      125.09      134.54     49.59 o
   0   4   9     7126.73     7464.67    216.78 o
   1   4   9       77.63       69.03     31.76 o
   2   4   9     2158.28     2155.19     89.27 o
   3   4   9       61.61      116.94     41.84 o
   4   4   9       30.65       53.78     23.04 o
   5   4   9        2.44       22.47     23.54 o
   6   4   9     2142.21     2188.90     74.45 o
   7   4   9     4759.40     4925.80    131.14 o
   8   4   9     1398.32     1504.02     65.31 o
   9   4   9     6998.50     6938.46    178.70 o
  10   4   9     5503.40     5778.98    150.11 o
  11   4   9     4790.01     4715.35    173.83 o
  12   4   9      826.03      985.21     61.50 o
  13   4   9      223.52      342.46     57.51 o
  14   4   9       17.82        7.28     49.04 o
 -14   5   9       18.12      -10.60     94.64 o
 -13   5   9     1175.48     1214.94     88.07 o
 -12   5   9        6.55      -27.40     59.81 o
 -11   5   9     1176.36     1158.35     82.77 o
 -10   5   9       59.13       95.14     53.38 o
  -9   5   9      256.88      289.73     53.18 o
  -8   5   9     1185.67     1245.29     82.37 o
  -7   5   9     1507.97     1599.25     97.04 o
  -6   5   9     8904.66     8964.99    158.32 o
  -5   5   9     1659.61     1666.46     64.13 o
  -4   5   9    20896.12    20686.57    384.11 o
  -3   5   9     3900.13     4039.80    132.12 o
  -2   5   9    20664.49    20576.17    538.74 o
  -1   5   9       14.54       27.16     31.06 o
   0   5   9     2657.55     2626.65    116.22 o
   1   5   9      471.01      520.88     49.06 o
   2   5   9        6.74       21.63     32.89 o
   3   5   9     2454.22     2444.83    232.44 o
   4   5   9     1455.35     1494.20     61.22 o
   5   5   9     9061.27     9301.95    220.72 o
   6   5   9      106.73       93.35     30.01 o
   7   5   9     7511.99     7282.37    208.15 o
   8   5   9       90.10       99.43     35.63 o
   9   5   9     3154.92     3286.62    296.42 o
  10   5   9      283.17      345.07     53.03 o
  11   5   9     1214.12     1246.74     67.42 o
  12   5   9      992.11     1207.14     86.44 o
  13   5   9        7.53      -25.23     48.81 o
 -13   6   9        2.44       67.79     55.94 o
 -12   6   9        3.13       13.80     53.02 o
 -11   6   9       22.44      120.33     75.71 o
 -10   6   9      521.94      503.36     76.85 o
  -9   6   9       82.91       94.54     48.01 o
  -8   6   9     1166.51     1104.15     81.04 o
  -7   6   9      117.48       67.64     43.57 o
  -6   6   9     1796.38     1562.05     53.65 o
  -5   6   9        2.93        4.46     27.83 o
  -4   6   9      444.41      411.48     39.44 o
  -3   6   9      475.92      455.81     48.70 o
  -2   6   9       11.17      -17.92     33.65 o
  -1   6   9      198.62      257.88     67.01 o
   0   6   9     1272.61     1422.81     76.48 o
   1   6   9       71.81       80.48     55.27 o
   2   6   9      364.92      351.31     47.48 o
   3   6   9        9.26       41.05     37.82 o
   4   6   9      156.88       84.18     39.74 o
   5   6   9     1409.32     1437.96     84.81 o
   6   6   9      144.59      168.70     34.94 o
   7   6   9       99.50       97.29     34.38 o
   8   6   9       22.20       47.36     34.36 o
   9   6   9        9.00      -19.15     41.43 o
  10   6   9        2.38       37.77     43.82 o
  11   6   9      436.77      457.20     68.90 o
  12   6   9       16.80      100.70     69.66 o
  13   6   9       80.10      -49.01     54.13 o
 -13   7   9     1406.17     1483.60    110.16 o
 -12   7   9       22.08        8.32     55.48 o
 -11   7   9     1404.79     1156.20    202.15 o
 -10   7   9       56.10       58.11     53.66 o
  -9   7   9       10.85       60.49     51.07 o
  -8   7   9     2755.99     2680.40    247.96 o
  -7   7   9     1190.06     1174.42     87.41 o
  -6   7   9     6242.63     6371.70    167.27 o
  -5   7   9       69.66      123.11     40.05 o
  -4   7   9    27048.49    26200.41    731.28 o
  -3   7   9      967.80     1049.87     69.31 o
  -2   7   9     8193.13     8649.26    474.72 o
  -1   7   9      427.35      427.62     76.09 o
   0   7   9     1898.66     2107.03    111.30 o
   1   7   9       34.62       82.20     38.78 o
   2   7   9      898.59      858.86     67.21 o
   3   7   9     8283.74     8272.20    248.79 o
   4   7   9       70.87      104.96     44.39 o
   5   7   9    10289.02    10202.34    246.06 o
   6   7   9       32.50       87.42     35.91 o
   7   7   9     8893.44     9041.21    225.28 o
   8   7   9      122.70      154.00     39.11 o
   9   7   9     2544.87     2577.35    183.23 o
  10   7   9      438.01      453.76     59.50 o
  11   7   9      951.78      941.38    133.63 o
  12   7   9        6.31       26.50     68.90 o
 -12   8   9        0.90      -59.38     59.38 o
 -11   8   9       34.72       -4.18     59.06 o
 -10   8   9      710.36      754.34    132.88 o
  -9   8   9       19.42        7.47     52.74 o
  -8   8   9     4478.32     4050.82    170.21 o
  -7   8   9      187.05      206.24    104.48 o
  -6   8   9     4394.43     4184.43    169.07 o
  -5   8   9     1585.76     1533.19    139.38 o
  -4   8   9      882.43      883.53    104.86 o
  -3   8   9     3437.39     3526.14    135.30 o
  -2   8   9     2172.01     2404.68    163.54 o
  -1   8   9      189.49      206.20     60.57 o
   0   8   9     4149.48     4193.32    151.08 o
   1   8   9      223.28      282.65     52.53 o
   2   8   9      219.52      144.57     46.06 o
   3   8   9       83.36       -0.65     43.08 o
   4   8   9      589.73      715.34    197.61 o
   5   8   9       47.33       49.93     37.73 o
   6   8   9     3479.07     3422.73    113.74 o
   7   8   9      853.81      814.12     59.50 o
   8   8   9     2645.38     2778.91    163.92 o
   9   8   9     2263.47     2305.89    165.43 o
  10   8   9     1866.80     1791.94    128.33 o
  11   8   9     1690.13     1706.58    134.01 o
 -11   9   9      740.53      633.69     85.32 o
 -10   9   9      116.53      133.88     64.31 o
  -9   9   9      200.40      230.43     73.06 o
  -8   9   9       33.88       -2.99     91.61 o
  -7   9   9      953.55      818.54    115.08 o
  -6   9   9      714.98      625.77     80.04 o
  -5   9   9      939.85      820.72     70.32 o
  -4   9   9      488.71      646.98     72.68 o
  -3   9   9       23.33       87.45     52.24 o
  -2   9   9      932.66      943.02     74.50 o
  -1   9   9      477.23      546.69    121.90 o
   0   9   9      600.22      652.88     71.93 o
   1   9   9      683.83      649.04     80.63 o
   2   9   9       19.67       12.61    110.54 o
   3   9   9     1619.27     1578.05     95.60 o
   4   9   9      199.40      123.42     50.70 o
   5   9   9      738.91      695.99     71.31 o
   6   9   9     1438.06     1425.59     77.87 o
   7   9   9       17.22       13.76     40.24 o
   8   9   9       81.47       85.93     53.48 o
   9   9   9      120.38      119.88     60.95 o
  10   9   9      132.17      161.62     56.72 o
  11   9   9        9.83       50.73     74.96 o
 -10  10   9     3085.05     2826.16    157.18 o
  -9  10   9       15.67      -63.49     63.49 o
  -8  10   9     4166.03     3922.80    291.12 o
  -7  10   9       99.70       86.84     67.01 o
  -6  10   9     3995.51     3831.77    383.87 o
  -5  10   9      902.01      798.39    100.70 o
  -4  10   9      361.68      416.59     62.93 o
  -3  10   9      682.47      794.39     75.49 o
  -2  10   9      569.94      599.55     68.63 o
  -1  10   9      612.38      641.09     72.01 o
   0  10   9      696.78      789.13     74.34 o
   1  10   9       72.42       74.99     52.16 o
   2  10   9     1599.45     1604.99    101.91 o
   3  10   9       65.31       62.44     50.53 o
   4  10   9      420.03      433.35     65.25 o
   5  10   9       36.69       54.97     54.13 o
   6  10   9     1190.81     1152.34     91.73 o
   7  10   9     1419.05     1325.13     92.21 o
   8  10   9     2429.51     2505.81    122.24 o
   9  10   9     3084.71     3174.15    143.86 o
  10  10   9      999.71      937.33    108.27 o
  -9  11   9      231.14      203.46     82.53 o
  -8  11   9      269.57      180.20     72.65 o
  -7  11   9     1751.22     1608.21    125.14 o
  -6  11   9     2545.82     2545.34    222.98 o
  -5  11   9     2304.54     2279.04    293.77 o
  -4  11   9     4999.14     5157.94    187.37 o
  -3  11   9      503.18      565.03     71.96 o
  -2  11   9     2940.10     3007.49    140.18 o
  -1  11   9      156.65      145.00     58.12 o
   0  11   9      269.94      311.85     68.14 o
   1  11   9       32.17       30.16     61.33 o
   2  11   9       15.08       87.06     57.98 o
   3  11   9       73.50      101.98    104.86 o
   4  11   9       82.46       61.24     60.90 o
   5  11   9     2042.83     2127.97    119.15 o
   6  11   9      266.84      317.19     58.69 o
   7  11   9     2119.72     2101.23    173.38 o
   8  11   9      405.09      416.09     72.21 o
  -7  12   9      338.67      277.17     83.72 o
  -6  12   9      117.25      144.27     77.86 o
  -5  12   9      207.14      210.24     78.68 o
  -4  12   9       10.47       47.70    105.24 o
  -3  12   9      283.92      341.71     72.22 o
  -2  12   9       84.07        8.20     58.12 o
  -1  12   9       82.73       19.63     59.72 o
   0  12   9      147.55      200.29     64.98 o
   1  12   9       10.45        7.75     59.67 o
   2  12   9      337.63      309.17     68.75 o
   3  12   9       34.15       91.40     61.99 o
   4  12   9      463.41      564.51     82.53 o
   5  12   9       48.10       16.14     81.77 o
   6  12   9      207.13      147.92     63.82 o
   7  12   9       84.82       83.05     73.44 o
  -5  13   9       73.96      152.84     78.58 o
  -4  13   9     4754.40     4433.01    293.01 o
  -3  13   9       55.52      159.75    119.63 o
  -2  13   9     4930.64     4957.85    199.17 o
  -1  13   9      680.42      706.98     88.13 o
   0  13   9      520.34      485.79     80.26 o
   1  13   9      145.28      211.00    188.90 o
   2  13   9       16.29       32.46     64.88 o
   3  13   9     1104.48     1139.45    100.14 o
   4  13   9      391.12      354.71     76.44 o
 -14   0  10       39.12       65.11     96.91 o
 -13   0  10     6210.94     6339.47    330.87 o
 -12   0  10     2588.83     2818.12    117.17 o
 -11   0  10    13852.32    14381.34    412.95 o
 -10   0  10     2050.39     2300.43    101.18 o
  -9   0  10    13064.39    13927.37    399.49 o
  -8   0  10     4801.74     5019.09    167.61 o
  -7   0  10      462.39      481.15     29.61 o
  -6   0  10     2819.65     2780.23     81.74 o
  -5   0  10     2088.61     2123.89     56.35 o
  -4   0  10     1997.54     2171.92     57.13 o
  -3   0  10      735.19      716.70     31.68 o
  -2   0  10     1636.84     1699.93     48.99 o
  -1   0  10      417.83      440.72     26.75 o
   0   0  10     5325.60     5643.86    168.70 o
   1   0  10     5754.14     5495.15    166.65 o
   2   0  10        0.71        4.92     26.86 o
   3   0  10     5427.05     5427.29    167.30 o
   4   0  10     2145.40     2132.65     88.73 o
   5   0  10     2546.48     2332.11     96.02 o
   6   0  10     2232.26     2269.88    127.20 o
   7   0  10     2930.58     2995.22    152.18 o
   8   0  10     9221.47     8769.11    342.98 o
   9   0  10       23.31       29.53     53.76 o
  10   0  10      223.27      155.97     57.54 o
  11   0  10      132.79      104.48     62.84 o
  12   0  10      371.72      418.69     78.74 o
  13   0  10     3012.68     2857.42    164.30 o
  14   0  10       26.58        9.84     68.14 o
 -14   1  10        0.19       99.94     97.67 o
 -13   1  10       34.41      112.06     85.56 o
 -12   1  10        4.47        5.47     41.10 o
 -11   1  10      122.41      108.32     48.17 o
 -10   1  10      172.09      213.25     30.58 o
  -9   1  10      918.73     1009.99     47.27 o
  -8   1  10     1306.95     1367.87     54.08 o
  -7   1  10     3871.66     3882.90     65.71 o
  -6   1  10      826.60      832.26     29.67 o
  -5   1  10     1488.98     1380.71     33.93 o
  -4   1  10      261.51      249.76     18.63 o
  -3   1  10      920.73      917.35     29.87 o
  -2   1  10     1340.83     1319.10     36.33 o
  -1   1  10      502.09      521.73     24.37 o
   0   1  10     4315.96     4121.58     81.48 o
   1   1  10       61.84       74.16     20.70 o
   2   1  10     6659.03     6465.74    135.10 o
   3   1  10     3804.57     3889.53    104.40 o
   4   1  10     8682.61     8490.31    168.67 o
   5   1  10      653.71      664.79     31.87 o
   6   1  10       58.87       56.77     27.55 o
   7   1  10      175.98      210.73     32.72 o
   8   1  10        0.04       14.20     34.53 o
   9   1  10       83.16       98.56     40.11 o
  10   1  10      498.54      485.57     52.43 o
  11   1  10       57.50       49.74     43.16 o
  12   1  10       15.91        4.67     43.57 o
  13   1  10      408.88      403.07    144.61 o
  14   1  10      134.31       85.70     51.08 o
 -14   2  10      211.71      146.88     97.67 o
 -13   2  10     3077.24     3108.79    208.97 o
 -12   2  10      852.10      927.06     70.43 o
 -11   2  10     2707.76     2838.57    119.52 o
 -10   2  10      924.17     1079.37     72.04 o
  -9   2  10     4022.64     3986.51    144.42 o
  -8   2  10     1661.87     1598.04    132.12 o
  -7   2  10      742.79      766.28     34.41 o
  -6   2  10     1852.44     1824.32     51.22 o
  -5   2  10       83.74       89.47     16.01 o
  -4   2  10      620.44      647.55     26.29 o
  -3   2  10       16.40        4.66     14.35 o
  -2   2  10     9489.92     9493.53    166.78 o
  -1   2  10       55.81       69.55     13.56 o
   0   2  10     1443.18     1431.34     48.42 o
   1   2  10      303.60      268.58     21.64 o
   2   2  10        1.70       26.85     23.65 o
   3   2  10      714.67      690.85     33.99 o
   4   2  10     2771.75     2809.75     70.15 o
   5   2  10     2468.02     2598.31     88.02 o
   6   2  10      595.95      533.42     41.51 o
   7   2  10      361.80      336.69     37.49 o
   8   2  10     2970.23     2813.45     90.00 o
   9   2  10      465.47      466.88     50.83 o
  10   2  10       44.52        4.42     37.37 o
  11   2  10      948.16      927.18     68.18 o
  12   2  10      719.74      654.32     63.40 o
  13   2  10      643.33      635.13     64.61 o
  14   2  10      102.41      171.21     52.20 o
 -14   3  10        5.83       28.01     97.67 o
 -13   3  10      469.66      570.58     61.55 o
 -12   3  10      278.20      358.08     56.57 o
 -11   3  10     2228.93     2212.24    107.32 o
 -10   3  10      262.05      246.12     48.44 o
  -9   3  10     8749.54     8680.21    267.91 o
  -8   3  10      187.93      170.19     44.09 o
  -7   3  10    16240.30    15827.78    450.61 o
  -6   3  10     2043.35     2094.16     51.03 o
  -5   3  10    11049.01    11079.23    189.34 o
  -4   3  10      399.82      419.94     25.03 o
  -3   3  10     2432.38     2479.97     57.46 o
  -2   3  10     3116.29     3075.74     74.92 o
  -1   3  10       53.41       60.41     19.53 o
   0   3  10    23213.46    22823.47    380.29 o
   1   3  10       25.64       42.58     14.48 o
   2   3  10    33835.51    31901.28    658.03 o
   3   3  10      350.46      409.57     63.18 o
   4   3  10    26185.32    25376.02    466.60 o
   5   3  10     1261.41     1264.90     57.34 o
   6   3  10     4880.63     4779.63    108.59 o
   7   3  10     1423.81     1441.42     53.07 o
   8   3  10      115.61      127.85     27.46 o
   9   3  10       24.68       34.85     28.02 o
  10   3  10       94.40      132.41     35.11 o
  11   3  10     3925.33     3818.68    135.65 o
  12   3  10       38.76       85.85     47.73 o
  13   3  10     2291.16     2339.91    107.59 o
 -14   4  10        5.32      -71.17     90.86 o
 -13   4  10     1068.25      974.63     78.15 o
 -12   4  10       28.10       43.72     48.43 o
 -11   4  10     1334.31     1389.27     88.26 o
 -10   4  10      278.15      311.14     52.62 o
  -9   4  10     2054.17     2152.45    106.05 o
  -8   4  10      581.42      588.57     60.80 o
  -7   4  10      100.97      170.15     59.43 o
  -6   4  10     1338.04     1327.16     75.84 o
  -5   4  10      200.00      233.23     22.53 o
  -4   4  10       29.53       45.87     18.83 o
  -3   4  10     1321.38     1415.71     59.34 o
  -2   4  10      918.78      945.59     41.07 o
  -1   4  10        0.75      -15.26     20.33 o
   0   4  10      294.72      235.20     30.74 o
   1   4  10     4538.99     4535.45    378.57 o
   2   4  10       45.04       33.14     35.66 o
   3   4  10     6756.27     6886.63    167.14 o
   4   4  10      324.13      347.89     47.38 o
   5   4  10      614.80      626.15     57.82 o
   6   4  10     1632.91     1599.92     65.16 o
   7   4  10     1766.48     1794.98     60.44 o
   8   4  10       11.65        6.41     26.89 o
   9   4  10      247.35      253.79     46.36 o
  10   4  10      237.17      251.28     41.32 o
  11   4  10       76.54       92.91     48.93 o
  12   4  10      277.22      215.25     54.95 o
  13   4  10      625.51      643.04     82.15 o
 -13   5  10      175.38      187.46     68.14 o
 -12   5  10       30.59       38.18     48.95 o
 -11   5  10      511.75      437.31    100.70 o
 -10   5  10       53.62       99.59     50.40 o
  -9   5  10     2814.58     2587.43    121.54 o
  -8   5  10      599.60      636.12     65.61 o
  -7   5  10     1925.73     1915.21     99.91 o
  -6   5  10      269.75      354.21     29.87 o
  -5   5  10     1513.31     1659.62    107.75 o
  -4   5  10       49.57       31.64     29.55 o
  -3   5  10     1854.45     1867.78     99.56 o
  -2   5  10      523.46      641.08     51.35 o
  -1   5  10      188.20      177.33     38.32 o
   0   5  10     3821.40     3731.51    131.61 o
   1   5  10      593.34      676.52     57.76 o
   2   5  10     9048.00     9655.96    277.57 o
   3   5  10      139.62       67.78     38.48 o
   4   5  10     6248.01     6271.60    190.17 o
   5   5  10     3626.93     3653.65    106.03 o
   6   5  10      331.81      391.09     54.88 o
   7   5  10       43.39       19.53     30.25 o
   8   5  10       88.68      121.35     35.96 o
   9   5  10       12.86        6.17     40.95 o
  10   5  10      257.42      266.75     54.65 o
  11   5  10      532.16      627.90    137.42 o
  12   5  10      228.36      207.97     81.39 o
  13   5  10      451.66      587.04     97.29 o
 -13   6  10     3750.07     3658.98    160.63 o
 -12   6  10     1376.53     1376.39     97.63 o
 -11   6  10     9134.23     8849.14    287.32 o
 -10   6  10     2625.52     2532.05    126.34 o
  -9   6  10     6016.14     6094.01    212.42 o
  -8   6  10     3505.48     3494.58    248.34 o
  -7   6  10      163.63      202.88     68.14 o
  -6   6  10      509.53      541.51     44.10 o
  -5   6  10       12.09       41.74     25.21 o
  -4   6  10      225.55      255.59     37.18 o
  -3   6  10      104.78      162.78     33.86 o
  -2   6  10     5212.21     5310.15    172.95 o
  -1   6  10     1817.24     1937.96     92.12 o
   0   6  10     6914.18     6763.48    208.90 o
   1   6  10      724.92      674.86     98.81 o
   2   6  10      122.83      151.10     44.09 o
   3   6  10    10240.10     9618.80    282.41 o
   4   6  10     8529.06     8565.35    209.94 o
   5   6  10      619.97      684.09     48.35 o
   6   6  10     5263.85     5207.68    143.62 o
   7   6  10      529.55      545.76     46.64 o
   8   6  10     3000.19     3005.58    127.83 o
   9   6  10      376.45      423.13     57.00 o
  10   6  10      143.04      172.63     67.38 o
  11   6  10      894.63      925.22    102.97 o
  12   6  10       11.40       16.72     68.52 o
 -12   7  10      305.79      358.01     71.29 o
 -11   7  10      384.48      422.11    112.06 o
 -10   7  10      301.72      296.86     63.10 o
  -9   7  10     2297.19     2218.12    118.56 o
  -8   7  10      644.31      715.69     74.73 o
  -7   7  10     2163.95     1854.62    191.18 o
  -6   7  10        4.36       37.81     49.59 o
  -5   7  10       18.97       26.16     30.99 o
  -4   7  10       55.85       49.28     33.71 o
  -3   7  10      252.61      347.66     50.57 o
  -2   7  10       37.69        4.44     39.26 o
  -1   7  10      122.72      152.33     44.00 o
   0   7  10      156.59      165.46     44.54 o
   1   7  10     1694.30     1717.68     91.89 o
   2   7  10     2227.47     2174.35    104.59 o
   3   7  10      269.75      224.25     48.32 o
   4   7  10      125.12      224.99     71.55 o
   5   7  10      464.68      488.54     47.87 o
   6   7  10      128.62      131.70     39.23 o
   7   7  10      513.74      572.04     51.50 o
   8   7  10       77.57       75.29     39.57 o
   9   7  10      322.31      336.17     80.26 o
  10   7  10       72.74       -3.79     68.14 o
  11   7  10      329.43      327.08     82.53 o
  12   7  10        0.72        6.81     72.68 o
 -12   8  10     1209.32     1175.56    104.05 o
 -11   8  10     2142.30     2099.69    130.03 o
 -10   8  10     1282.91     1144.95     97.14 o
  -9   8  10     3618.30     3426.28    154.86 o
  -8   8  10      646.68      554.45    121.90 o
  -7   8  10      488.67      508.28     69.80 o
  -6   8  10       32.95       37.74     70.41 o
  -5   8  10      130.25       71.77     37.64 o
  -4   8  10      199.27      246.74     42.01 o
  -3   8  10      171.58      191.29     49.48 o
  -2   8  10     1720.78     1735.23     95.32 o
  -1   8  10       14.76       41.55     77.23 o
   0   8  10     1264.04     1369.66     87.50 o
   1   8  10       25.47       -7.93     44.66 o
   2   8  10      136.45      184.23     52.46 o
   3   8  10      525.85      508.15     61.55 o
   4   8  10      140.64      184.73     51.91 o
   5   8  10        9.89       43.63     44.01 o
   6   8  10     2057.28     2225.09     91.18 o
   7   8  10       16.20      -36.16     36.16 o
   8   8  10      721.14      722.07     93.13 o
   9   8  10      206.79      311.18     81.77 o
  10   8  10      181.29      320.27     84.04 o
  11   8  10      294.64      338.44     86.31 o
 -11   9  10     1285.01     1284.10    110.42 o
 -10   9  10      663.06      720.30     90.78 o
  -9   9  10     5465.99     5067.54    206.41 o
  -8   9  10       30.23      -29.15     59.80 o
  -7   9  10     5190.31     4838.69    195.68 o
  -6   9  10       92.96       52.30     57.30 o
  -5   9  10     5920.54     5838.37    218.95 o
  -4   9  10       24.86        8.44     68.02 o
  -3   9  10       32.67      -16.69     45.64 o
  -2   9  10     2374.37     2314.54    167.70 o
  -1   9  10      147.63      153.35     54.74 o
   0   9  10     6764.14     6833.50    223.29 o
   1   9  10      218.46      284.95     58.94 o
   2   9  10    14666.33    14370.67    408.88 o
   3   9  10        0.90       44.87     49.69 o
   4   9  10     7903.60     7742.22    276.35 o
   5   9  10      311.96      312.97     49.92 o
   6   9  10     3093.36     3335.04    117.64 o
   7   9  10       77.65      116.07     44.52 o
   8   9  10       48.20       67.38     66.63 o
   9   9  10        5.25       64.36     73.44 o
  10   9  10      174.08      312.70     81.01 o
 -10  10  10      241.85      177.36     73.83 o
  -9  10  10      274.10      276.50     77.18 o
  -8  10  10       26.14       37.64     66.82 o
  -7  10  10      188.92      185.12     69.60 o
  -6  10  10      592.53      561.38     94.26 o
  -5  10  10       55.51       21.67     62.52 o
  -4  10  10        3.11       73.95     53.50 o
  -3  10  10       23.33       18.47     90.48 o
  -2  10  10       96.01      114.99     64.73 o
  -1  10  10      694.55      653.61     71.71 o
   0  10  10        0.77        9.76     51.12 o
   1  10  10     2579.53     2709.63    129.49 o
   2  10  10       36.07       28.77     76.47 o
   3  10  10      338.06      473.82     66.95 o
   4  10  10      156.38      249.92     60.51 o
   5  10  10     2207.26     2275.16    227.52 o
   6  10  10      204.46      142.62     49.84 o
   7  10  10      390.13      353.27     63.27 o
   8  10  10       71.86      112.06     74.96 o
   9  10  10      171.59      139.31     81.77 o
  -8  11  10      351.70      320.92     98.81 o
  -7  11  10     1937.90     1754.86    131.07 o
  -6  11  10      823.06      892.13    101.43 o
  -5  11  10     3414.75     3507.16    173.46 o
  -4  11  10       85.62       71.93    101.46 o
  -3  11  10      610.79      607.58     75.19 o
  -2  11  10      271.29      257.38     66.84 o
  -1  11  10       33.41       56.44     56.86 o
   0  11  10     4755.67     5080.36    190.94 o
   1  11  10      308.99      303.54    110.92 o
   2  11  10     2755.43     2690.73    134.54 o
   3  11  10       13.30       25.68     59.49 o
   4  11  10     4807.31     5080.00    291.50 o
   5  11  10       88.04       81.94     61.10 o
   6  11  10      532.46      624.83     66.66 o
   7  11  10      182.39      221.84     81.77 o
   8  11  10      273.53      306.64     90.10 o
  -7  12  10       22.68      -31.80    103.73 o
  -6  12  10      824.61      870.06    107.83 o
  -5  12  10      134.12      130.83     91.23 o
  -4  12  10      139.12      127.20    114.33 o
  -3  12  10      377.64      520.15    135.53 o
  -2  12  10      956.78     1027.73     93.78 o
  -1  12  10      444.34      337.82     81.39 o
   0  12  10      550.41      553.17     79.31 o
   1  12  10      669.24      739.67     85.49 o
   2  12  10      665.88      627.29     81.70 o
   3  12  10     1438.17     1464.23    111.21 o
   4  12  10     2116.03     2257.56    134.30 o
   5  12  10     2198.68     1970.89    207.83 o
   6  12  10     1600.84     1634.65    143.86 o
  -4  13  10        5.10      202.91    128.71 o
  -3  13  10        6.07      149.91    125.68 o
  -2  13  10       23.47       77.98    119.63 o
  -1  13  10      322.28      330.38     76.55 o
   0  13  10       45.02       23.55     66.08 o
   1  13  10      798.38      823.63     95.84 o
   2  13  10      808.96      820.90     90.84 o
   3  13  10        1.06      122.57     73.44 o
 -14   1  11      340.31      202.15    108.27 o
 -13   1  11      102.86      147.64     89.34 o
 -12   1  11     1087.90     1282.95     82.50 o
 -11   1  11      973.23     1073.99     84.80 o
 -10   1  11     1427.57     1570.49     62.37 o
  -9   1  11      878.06      974.22     48.54 o
  -8   1  11      437.50      506.85     37.50 o
  -7   1  11      525.24      535.28     37.45 o
  -6   1  11     1127.25     1173.89     32.97 o
  -5   1  11      784.72      814.10     29.81 o
  -4   1  11       75.25       71.70     16.88 o
  -3   1  11    21621.63    21129.27    317.95 o
  -2   1  11     1767.01     1703.00     46.56 o
  -1   1  11    18053.83    17488.83    294.59 o
   0   1  11     6605.37     6446.26    134.10 o
   1   1  11     9716.02     9278.22    185.70 o
   2   1  11     3109.88     3009.92     78.47 o
   3   1  11     4698.99     4413.11    103.42 o
   4   1  11      653.81      570.43     50.40 o
   5   1  11      286.27      276.34     34.60 o
   6   1  11     5475.13     5221.03    135.00 o
   7   1  11      209.82      151.34     34.23 o
   8   1  11     5456.01     5145.45    160.07 o
   9   1  11      677.21      698.04    105.24 o
  10   1  11     5584.02     5369.61    168.89 o
  11   1  11     1751.73     1801.64     99.94 o
  12   1  11     1964.03     2061.67     99.85 o
  13   1  11     1570.72     1966.85    116.22 o
 -14   2  11     2491.68     2725.68    208.21 o
 -13   2  11     2814.49     3043.67    208.97 o
 -12   2  11     2340.03     2773.83    191.18 o
 -11   2  11     2513.95     2599.89    249.10 o
 -10   2  11       97.24       79.74     44.20 o
  -9   2  11      287.93      330.03     51.49 o
  -8   2  11       18.41       -6.34     40.51 o
  -7   2  11      755.69      844.69     64.51 o
  -6   2  11      710.69      713.44     31.45 o
  -5   2  11     6496.95     6523.71    110.56 o
  -4   2  11     1928.86     1930.08     54.74 o
  -3   2  11     3233.10     3091.49     68.98 o
  -2   2  11    12204.17    12111.73    209.87 o
  -1   2  11       18.67       35.11     13.82 o
   0   2  11     5763.48     5711.25    109.75 o
   1   2  11     3442.04     3456.60     81.00 o
   2   2  11      904.97      913.39     35.97 o
   3   2  11     2747.25     2636.13    113.33 o
   4   2  11      106.84       71.80     28.79 o
   5   2  11     1315.20     1232.77     62.32 o
   6   2  11      425.01      412.00     41.95 o
   7   2  11      477.70      414.11     41.65 o
   8   2  11     1517.35     1464.38     68.51 o
   9   2  11      165.21      231.18     44.97 o
  10   2  11     1714.03     1799.83    154.08 o
  11   2  11      929.31      943.93     72.22 o
  12   2  11     2346.24     2455.14    109.48 o
  13   2  11       85.85       21.12     73.82 o
 -14   3  11       19.60      -95.40     95.40 o
 -13   3  11        0.84        5.53     47.69 o
 -12   3  11        0.71       -0.55     45.09 o
 -11   3  11       84.38       29.43     48.28 o
 -10   3  11       17.05       49.72     44.40 o
  -9   3  11      392.16      438.29     55.79 o
  -8   3  11      962.56      931.62     69.44 o
  -7   3  11       98.58      146.88     44.05 o
  -6   3  11      270.64      314.61     26.87 o
  -5   3  11       82.49       71.12     19.57 o
  -4   3  11       22.04       31.41     20.90 o
  -3   3  11      394.00      408.81     29.02 o
  -2   3  11      388.90      374.96     28.67 o
  -1   3  11      297.48      277.48     25.54 o
   0   3  11      365.82      416.85     33.42 o
   1   3  11        1.04       -4.96     25.25 o
   2   3  11       40.69        4.85     26.69 o
   3   3  11      131.58      131.03     31.65 o
   4   3  11       24.36       25.78     28.81 o
   5   3  11     1120.42     1090.55     92.86 o
   6   3  11      201.87      197.57     41.04 o
   7   3  11      238.49      258.82     38.90 o
   8   3  11       37.85       29.35     33.73 o
   9   3  11       30.80        4.92     40.15 o
  10   3  11       35.27      120.76     46.04 o
  11   3  11      189.78      198.84     50.52 o
  12   3  11       27.88       29.84     48.93 o
  13   3  11       32.54      -21.65     50.35 o
 -13   4  11     6050.10     6225.83    296.80 o
 -12   4  11     2361.03     2428.44    123.51 o
 -11   4  11     4184.91     4175.52    162.06 o
 -10   4  11     1104.86     1131.32     81.43 o
  -9   4  11       54.54       49.88     46.39 o
  -8   4  11      275.25      309.23     58.68 o
  -7   4  11     6703.39     6659.76    217.55 o
  -6   4  11     1968.09     2165.91    133.79 o
  -5   4  11     7024.79     7109.96    191.46 o
  -4   4  11     6791.45     6886.74    174.31 o
  -3   4  11     4891.61     4887.45    110.09 o
  -2   4  11     8175.40     8520.26    173.08 o
  -1   4  11       16.88       11.05     21.33 o
   0   4  11     2154.96     2201.64     76.12 o
   1   4  11     1832.09     1692.66     52.06 o
   2   4  11        3.57       16.02     18.83 o
   3   4  11     2608.93     2662.14     70.49 o
   4   4  11      190.55      202.31     22.69 o
   5   4  11      736.97      735.98     44.37 o
   6   4  11     1476.83     1557.50     55.92 o
   7   4  11      104.50       86.79     35.28 o
   8   4  11      822.05      766.65     55.61 o
   9   4  11      265.68      383.70     54.11 o
  10   4  11     4670.88     4857.81    544.76 o
  11   4  11      312.32      274.13     55.80 o
  12   4  11     3024.28     2929.97    125.54 o
  13   4  11       10.59       20.60     52.93 o
 -13   5  11      197.42      222.23     61.71 o
 -12   5  11     2817.81     2802.00    214.27 o
 -11   5  11      234.22      334.48     60.40 o
 -10   5  11     2183.12     2141.19    114.70 o
  -9   5  11     1554.48     1620.95    163.16 o
  -8   5  11      133.14      152.80     52.17 o
  -7   5  11       13.57      -14.75     42.98 o
  -6   5  11        3.80       -3.28     27.81 o
  -5   5  11     3930.50     4027.30     96.76 o
  -4   5  11      889.34      950.59     53.88 o
  -3   5  11    11359.89    11790.00    232.29 o
  -2   5  11      208.16      200.90     28.50 o
  -1   5  11     8091.91     8383.10    197.37 o
   0   5  11     1590.22     1679.55     87.06 o
   1   5  11    10153.92     9932.06    287.39 o
   2   5  11     2262.80     2313.20    102.42 o
   3   5  11     4726.52     4897.90    131.22 o
   4   5  11       15.84      -15.43     25.41 o
   5   5  11       69.85       43.27     28.88 o
   6   5  11     3579.43     3468.69    114.99 o
   7   5  11      417.06      426.21     59.29 o
   8   5  11     5238.56     5117.36    198.96 o
   9   5  11     1180.82     1268.76     83.50 o
  10   5  11     2124.27     2162.97    250.61 o
  11   5  11      213.85      290.20     81.01 o
  12   5  11      123.67      159.05     79.12 o
 -12   6  11       32.58       34.80     58.30 o
 -11   6  11       75.25      124.31    101.08 o
 -10   6  11       23.51       47.18     63.98 o
  -9   6  11        0.60      -48.56     48.56 o
  -8   6  11      102.91      122.24     52.76 o
  -7   6  11      298.22      339.01     58.86 o
  -6   6  11       21.30      -39.99     43.28 o
  -5   6  11      260.17      307.36     32.13 o
  -4   6  11     1266.44     1311.90     59.78 o
  -3   6  11     1643.17     1803.78     79.23 o
  -2   6  11      544.74      558.42     67.54 o
  -1   6  11     2561.20     2916.39    350.93 o
   0   6  11      168.24      136.88    100.70 o
   1   6  11       54.13        8.67     40.48 o
   2   6  11      239.68      274.51     75.33 o
   3   6  11       19.87       46.56     46.56 o
   4   6  11       10.86       29.27     30.04 o
   5   6  11     1058.48     1202.12     61.21 o
   6   6  11      275.67      305.01     56.10 o
   7   6  11      495.59      485.10     79.50 o
   8   6  11       96.66      118.84     53.47 o
   9   6  11        8.62      -14.39     64.36 o
  10   6  11        1.93       -5.64     52.89 o
  11   6  11       38.02       49.59     55.48 o
  12   6  11       20.56        7.91     55.67 o
 -12   7  11     1619.58     1591.80    112.21 o
 -11   7  11      235.50      269.36     92.75 o
 -10   7  11     1428.80     1403.02    211.62 o
  -9   7  11     1352.88     1257.47     98.48 o
  -8   7  11      725.22      742.39     80.19 o
  -7   7  11      221.64      272.79     62.77 o
  -6   7  11      221.34      112.74     55.93 o
  -5   7  11     3227.10     3197.84    122.85 o
  -4   7  11      760.84      740.06     55.28 o
  -3   7  11     9352.42     9601.10    255.57 o
  -2   7  11      828.82      863.18     68.93 o
  -1   7  11     5534.30     5994.68    196.68 o
   0   7  11     1730.46     1810.14    219.57 o
   1   7  11    10826.39    10888.26    317.90 o
   2   7  11     1464.81     1341.66    129.47 o
   3   7  11     1413.65     1382.19     89.03 o
   4   7  11       81.69      148.79     38.80 o
   5   7  11        3.56       17.16     34.38 o
   6   7  11     1842.82     1831.00    109.78 o
   7   7  11       63.33      110.63     52.10 o
   8   7  11     3663.48     3487.35    183.98 o
   9   7  11     1189.88     1166.74    115.08 o
  10   7  11     2698.04     2666.62    167.33 o
  11   7  11     2722.67     2523.52    167.33 o
 -11   8  11     1102.30     1036.11     97.99 o
 -10   8  11      120.93      128.27     65.29 o
  -9   8  11      177.71       85.56     60.78 o
  -8   8  11       23.14       53.14    100.32 o
  -7   8  11     1027.29      861.45     87.09 o
  -6   8  11       12.64       59.81     57.10 o
  -5   8  11     1100.39     1165.41     96.01 o
  -4   8  11     3206.42     3132.23    107.60 o
  -3   8  11     2139.00     2187.57    135.22 o
  -2   8  11     3519.98     3499.71    185.12 o
  -1   8  11      173.33      131.35     56.03 o
   0   8  11     1448.27     1550.72     95.87 o
   1   8  11      251.86      409.02     58.23 o
   2   8  11      347.01      451.17    160.51 o
   3   8  11     1802.44     1805.65    272.57 o
   4   8  11       17.68       59.67     51.36 o
   5   8  11     1248.28     1131.95     79.58 o
   6   8  11       20.19      -29.82     95.02 o
   7   8  11       85.83       79.72     55.04 o
   8   8  11      249.63      233.20     76.47 o
   9   8  11      437.83      504.25     93.88 o
  10   8  11     2742.83     2968.72    180.95 o
 -10   9  11       73.91      133.30     73.05 o
  -9   9  11      725.16      598.88     86.01 o
  -8   9  11       46.39       55.56     62.84 o
  -7   9  11      673.81      521.82     82.11 o
  -6   9  11      617.10      570.84     82.15 o
  -5   9  11       20.76      -24.57     59.65 o
  -4   9  11     1070.87     1015.68     68.93 o
  -3   9  11      127.51       77.64     50.27 o
  -2   9  11     1763.79     1653.68    101.47 o
  -1   9  11      234.56      336.20     61.00 o
   0   9  11       63.68       43.14     50.45 o
   1   9  11      689.99      529.57     93.13 o
   2   9  11     2256.97     2213.17    136.66 o
   3   9  11       83.48      107.70     58.31 o
   4   9  11      379.00      338.26     63.13 o
   5   9  11      189.61      221.54     63.10 o
   6   9  11      279.03      277.76     63.98 o
   7   9  11      120.63      222.56     63.05 o
   8   9  11      152.39      173.38     81.01 o
   9   9  11       49.37       73.44     73.44 o
  -9  10  11       88.82      -27.07     87.45 o
  -8  10  11      201.60      176.26     74.71 o
  -7  10  11     1536.76     1412.75    115.73 o
  -6  10  11      853.04      794.30     92.86 o
  -5  10  11     3010.89     3057.01    160.19 o
  -4  10  11     2299.38     2295.53    258.94 o
  -3  10  11     1363.25     1357.95    183.60 o
  -2  10  11     2678.74     3077.57    135.86 o
  -1  10  11       92.96       88.36     57.21 o
   0  10  11     1450.02     1411.03     98.68 o
   1  10  11     2344.91     2238.69    119.07 o
   2  10  11       23.25       42.40     85.93 o
   3  10  11      164.86      184.32     59.49 o
   4  10  11      163.79       90.98     59.78 o
   5  10  11       39.39      175.01     65.42 o
   6  10  11      158.01      118.48     62.97 o
   7  10  11       20.36       93.88     74.20 o
   8  10  11      869.97      885.09    113.57 o
  -7  11  11      127.43      173.69    173.76 o
  -6  11  11      189.76      114.93     74.14 o
  -5  11  11      939.69      835.95     99.60 o
  -4  11  11      269.26      305.68     77.29 o
  -3  11  11     5573.74     5785.48    315.35 o
  -2  11  11      272.76      279.36     68.90 o
  -1  11  11     5896.49     6122.02    219.76 o
   0  11  11      348.06      348.58     79.12 o
   1  11  11      925.35      955.33    106.38 o
   2  11  11      233.93      340.48     72.82 o
   3  11  11     1073.90     1185.90    110.16 o
   4  11  11        2.20       43.86     60.78 o
   5  11  11      111.11       72.83     63.05 o
   6  11  11      556.81      376.29     92.37 o
   7  11  11        1.17      -27.26     76.47 o
  -5  12  11      394.28      585.63     98.24 o
  -4  12  11       37.79      154.87     75.40 o
  -3  12  11      711.60      654.92    141.58 o
  -2  12  11       19.91       40.05     66.59 o
  -1  12  11      471.12      379.35     76.24 o
   0  12  11       50.06       14.99     61.74 o
   1  12  11      383.23      401.51    122.28 o
   2  12  11       80.52       56.54     65.54 o
   3  12  11       69.12       23.32     64.96 o
   4  12  11      102.47       35.54     66.04 o
   5  12  11       57.61      -57.23     65.80 o
  -1  13  11     4393.93     5050.34    296.80 o
   0  13  11     1307.33     1340.52    113.13 o
 -13   0  12        3.98      -49.97     89.34 o
 -12   0  12      396.33      383.43     58.15 o
 -11   0  12     2361.94     2528.00    117.14 o
 -10   0  12     4493.95     4636.52    166.29 o
  -9   0  12     6305.80     6970.09    224.00 o
  -8   0  12     5792.16     5861.04    194.23 o
  -7   0  12    19494.05    20039.55    561.02 o
  -6   0  12     6302.16     6530.38    160.25 o
  -5   0  12     7292.68     7238.39    191.71 o
  -4   0  12      112.87      124.14     38.73 o
  -3   0  12     2659.21     2747.72     81.53 o
  -2   0  12     1861.93     1731.88    262.73 o
  -1   0  12     3183.16     3265.87    117.69 o
   0   0  12      471.60      422.17     46.19 o
   1   0  12     4299.35     4039.16    287.33 o
   2   0  12      678.43      494.59     51.26 o
   3   0  12       24.81       37.22     36.70 o
   4   0  12    14637.13    14261.07    392.24 o
   5   0  12      840.84      733.29     61.85 o
   6   0  12      465.95      486.84     69.66 o
   7   0  12     4847.16     4746.46    215.03 o
   8   0  12     1582.74     1652.82    121.90 o
   9   0  12     5620.41     5577.04    247.58 o
  10   0  12      190.14      228.65     72.68 o
  11   0  12      245.82      255.91     77.98 o
  12   0  12        8.12      121.14     73.44 o
  13   0  12        2.26       18.93     73.44 o
 -13   1  12       81.58       99.94     95.40 o
 -12   1  12       37.31       69.50     71.55 o
 -11   1  12      525.45      563.96     66.25 o
 -10   1  12        0.94       17.33     47.63 o
  -9   1  12      440.71      422.34     44.43 o
  -8   1  12       57.01       74.08     34.32 o
  -7   1  12        3.79      -22.55     31.53 o
  -6   1  12     3954.57     3968.80     83.06 o
  -5   1  12     1659.33     1754.44     51.84 o
  -4   1  12     1084.03     1107.34     40.39 o
  -3   1  12      697.77      778.17     40.98 o
  -2   1  12     1710.68     1834.84     50.08 o
  -1   1  12      720.87      621.77     43.29 o
   0   1  12       80.41       76.12     24.81 o
   1   1  12       95.81      117.30     31.04 o
   2   1  12      261.20      306.33     31.58 o
   3   1  12      948.61      802.34     44.11 o
   4   1  12     2313.25     2258.49     79.86 o
   5   1  12     4359.06     4269.92    118.33 o
   6   1  12     2108.77     1948.95     76.84 o
   7   1  12     3387.66     3150.51     99.43 o
   8   1  12     2643.18     2392.40     99.30 o
   9   1  12      236.94      255.47     48.97 o
  10   1  12       10.10        7.62     43.87 o
  11   1  12      485.39      569.99     64.43 o
  12   1  12      321.61      328.47     58.89 o
  13   1  12       36.74       86.56     62.08 o
 -13   2  12      277.67      285.44    107.51 o
 -12   2  12      166.23      111.64     53.22 o
 -11   2  12     1211.64     1301.72     85.90 o
 -10   2  12      356.30      325.49     70.03 o
  -9   2  12     3410.82     3219.66    132.61 o
  -8   2  12      679.81      694.69     64.43 o
  -7   2  12     2825.29     2920.33    130.23 o
  -6   2  12       69.75       69.01     25.30 o
  -5   2  12     3533.08     3560.90     77.61 o
  -4   2  12       18.55       20.24     19.47 o
  -3   2  12     2396.56     2308.91     59.07 o
  -2   2  12        3.69        2.51     18.92 o
  -1   2  12      997.73     1058.36     38.47 o
   0   2  12        4.07       -3.31     17.34 o
   1   2  12     1337.88     1256.72     43.67 o
   2   2  12      991.67      836.16     74.66 o
   3   2  12       36.44       31.56     29.63 o
   4   2  12     1308.59     1272.55     83.74 o
   5   2  12      435.85      431.16     86.28 o
   6   2  12       47.13       22.63     50.31 o
   7   2  12      500.59      556.56     49.11 o
   8   2  12       15.49       43.35     34.59 o
   9   2  12     1097.71     1255.33     79.44 o
  10   2  12       70.87       82.91     46.04 o
  11   2  12     1527.94     1749.14     95.61 o
  12   2  12       42.31       81.97     50.85 o
 -13   3  12        3.77       45.79     54.05 o
 -12   3  12      610.94      791.61     75.67 o
 -11   3  12      174.32      284.51     82.91 o
 -10   3  12       76.45       59.26     94.26 o
  -9   3  12     1045.94     1036.19     79.43 o
  -8   3  12     1613.29     1794.04     99.01 o
  -7   3  12      354.83      382.18     54.87 o
  -6   3  12    10744.55    10649.33    319.83 o
  -5   3  12     8148.32     8135.54    165.86 o
  -4   3  12     6769.22     6981.22    146.12 o
  -3   3  12     2784.75     2828.24     74.91 o
  -2   3  12     6961.76     7139.19    148.03 o
  -1   3  12     5472.65     5436.38    119.03 o
   0   3  12     4335.61     4395.24    118.88 o
   1   3  12      735.92      826.01     41.41 o
   2   3  12     1496.36     1535.46     66.80 o
   3   3  12     8380.53     8536.27    203.30 o
   4   3  12     5137.14     5107.36    208.86 o
   5   3  12     7095.69     6949.01    174.36 o
   6   3  12     6952.93     6750.73    171.31 o
   7   3  12     5345.36     5262.48    144.41 o
   8   3  12     5946.18     5740.62    154.45 o
   9   3  12     1058.31     1198.87    100.32 o
  10   3  12     2213.93     2103.14    102.41 o
  11   3  12      356.18      306.94     58.62 o
  12   3  12       40.92       53.58     52.39 o
 -13   4  12       27.01      103.21     56.86 o
 -12   4  12        3.85       34.97     63.22 o
 -11   4  12       85.01      105.85     95.02 o
 -10   4  12      917.56      941.43    121.14 o
  -9   4  12      347.69      386.98     60.33 o
  -8   4  12     2236.84     2271.78    110.55 o
  -7   4  12     2465.13     2779.10    128.33 o
  -6   4  12      354.75      416.40     56.09 o
  -5   4  12      880.32      971.89     44.15 o
  -4   4  12       30.30       56.72     24.91 o
  -3   4  12      215.65      204.10     35.41 o
  -2   4  12       99.74      113.65     25.92 o
  -1   4  12      344.30      338.41     40.54 o
   0   4  12      582.70      585.08     40.43 o
   1   4  12        7.74        0.45     29.19 o
   2   4  12      259.68      224.64     55.38 o
   3   4  12        9.49        6.75     34.28 o
   4   4  12     1568.94     1430.57     68.19 o
   5   4  12      532.38      594.06     50.68 o
   6   4  12     1155.33     1274.60    130.89 o
   7   4  12     2368.85     2268.16     88.19 o
   8   4  12      130.00      132.17     41.29 o
   9   4  12      587.30      599.58     65.62 o
  10   4  12       50.87       67.10     49.91 o
  11   4  12      204.42      197.85     55.30 o
  12   4  12      177.93      194.68     74.58 o
 -12   5  12      301.81      392.59     70.48 o
 -11   5  12      381.98      463.44    104.48 o
 -10   5  12      263.77      306.57     76.85 o
  -9   5  12       12.07       54.60     51.64 o
  -8   5  12       12.11       11.02     48.83 o
  -7   5  12       32.13       -8.48     45.96 o
  -6   5  12     1382.00     1409.88     91.82 o
  -5   5  12      973.81     1060.00     48.02 o
  -4   5  12     2751.60     2796.79     78.06 o
  -3   5  12     1342.07     1432.52     55.16 o
  -2   5  12      773.04      739.80     41.93 o
  -1   5  12      353.84      345.45     34.42 o
   0   5  12       24.53        9.31     31.85 o
   1   5  12      610.11      694.13     50.30 o
   2   5  12     1136.49     1141.56     62.38 o
   3   5  12     2969.38     2917.92    105.31 o
   4   5  12      548.80      497.09     66.48 o
   5   5  12     1643.03     1648.42    206.26 o
   6   5  12     1132.69     1162.79     79.73 o
   7   5  12      657.18      698.19     69.93 o
   8   5  12     1613.97     1657.36     81.01 o
   9   5  12      400.91      478.35     63.49 o
  10   5  12      539.37      609.27     70.48 o
  11   5  12       35.92      -10.90     90.10 o
  12   5  12      282.12      472.92     70.08 o
 -12   6  12      203.51      194.50     63.98 o
 -11   6  12     1585.61     1765.17    235.47 o
 -10   6  12     2173.77     2349.25    124.92 o
  -9   6  12     4392.59     4090.89    165.89 o
  -8   6  12     4445.18     4407.71    273.70 o
  -7   6  12     8588.26     8201.84    268.49 o
  -6   6  12      820.60      918.95     80.00 o
  -5   6  12    10304.45     9946.78    241.33 o
  -4   6  12       61.78       86.80     28.81 o
  -3   6  12      907.41     1018.61     50.71 o
  -2   6  12       62.32       49.85     29.39 o
  -1   6  12     1501.75     1442.47     69.66 o
   0   6  12       20.80       36.74     43.27 o
   1   6  12     1846.95     1702.22     95.23 o
   2   6  12     2322.98     2131.23    108.53 o
   3   6  12     1287.48     1427.95     92.05 o
   4   6  12     2136.53     2258.75    162.40 o
   5   6  12      272.19      270.83     59.43 o
   6   6  12     2184.82     2146.80    149.16 o
   7   6  12     1558.85     1769.90    105.63 o
   8   6  12       41.34       66.11     45.31 o
   9   6  12     4205.31     4390.55    213.89 o
  10   6  12       35.58      -29.41    104.86 o
  11   6  12     1110.01     1212.37     92.66 o
 -11   7  12       18.42       23.74     60.92 o
 -10   7  12       74.59       12.68     57.12 o
  -9   7  12       36.67       97.15     59.79 o
  -8   7  12     1111.64     1051.97     92.83 o
  -7   7  12       19.53       13.88     55.02 o
  -6   7  12     2719.37     2662.58    134.61 o
  -5   7  12       54.59       26.87     50.25 o
  -4   7  12     2206.82     2258.58     76.46 o
  -3   7  12      536.37      602.62     66.97 o
  -2   7  12      857.01      946.47     62.05 o
  -1   7  12       64.09       77.03     47.46 o
   0   7  12       18.20      -17.34     52.62 o
   1   7  12      878.15      945.66     78.19 o
   2   7  12      183.17      194.00     58.30 o
   3   7  12     2167.69     2167.30    155.59 o
   4   7  12      122.07      196.97     54.62 o
   5   7  12       75.81       99.51     52.70 o
   6   7  12       28.05       27.82     52.24 o
   7   7  12      469.79      536.12     73.07 o
   8   7  12      880.11      736.69     99.94 o
   9   7  12       17.49       -3.03     71.93 o
  10   7  12      217.46      275.82     64.78 o
 -10   8  12      560.75      509.47     81.57 o
  -9   8  12     3192.79     3149.87    194.96 o
  -8   8  12      626.69      581.73     80.04 o
  -7   8  12     4822.52     4475.10    183.77 o
  -6   8  12       79.39       32.47     58.29 o
  -5   8  12     4268.31     3936.41    199.88 o
  -4   8  12      405.97      288.13     47.80 o
  -3   8  12        8.69       -2.37     47.80 o
  -2   8  12      374.07      385.44     60.90 o
  -1   8  12      199.17      128.77     51.81 o
   0   8  12        1.65       29.99     48.12 o
   1   8  12      135.57       62.34     51.51 o
   2   8  12        6.62       18.72     53.00 o
   3   8  12     3030.54     3026.16    137.77 o
   4   8  12      952.92      901.65     84.42 o
   5   8  12      449.91      423.58    105.62 o
   6   8  12      270.04      291.24     64.98 o
   7   8  12      934.11     1050.26    148.78 o
   8   8  12      182.87      137.80     79.50 o
   9   8  12     1339.75     1443.85    130.98 o
  10   8  12       19.01       -6.81     72.68 o
  -9   9  12      199.14      185.01     73.13 o
  -8   9  12     1023.97     1095.33    105.21 o
  -7   9  12      178.18      138.18     70.27 o
  -6   9  12     6319.02     6342.47    237.11 o
  -5   9  12     2297.36     2199.99    130.36 o
  -4   9  12     7177.37     7047.75    603.43 o
  -3   9  12     1292.58     1453.51    137.01 o
  -2   9  12     3121.92     3004.94    134.40 o
  -1   9  12      594.78      629.99     74.03 o
   0   9  12        3.13      131.16     54.77 o
   1   9  12      100.87       61.20     53.66 o
   2   9  12      165.21      128.33     59.09 o
   3   9  12     3957.23     4048.65    164.02 o
   4   9  12     2139.72     1907.12    201.02 o
   5   9  12     4522.97     4732.83    185.73 o
   6   9  12     4094.11     4148.13    172.56 o
   7   9  12     2443.05     2408.44    158.24 o
   8   9  12     2202.91     2534.12    170.35 o
   9   9  12      834.54      684.45    103.73 o
  -8  10  12      353.61      409.06     83.72 o
  -7  10  12      418.54      367.81     83.95 o
  -6  10  12      361.49      222.06     73.90 o
  -5  10  12      347.03      372.80     78.40 o
  -4  10  12        5.20      -41.38     65.79 o
  -3  10  12      581.39      662.00    133.63 o
  -2  10  12      203.29      225.91     67.01 o
  -1  10  12       28.03      -26.85     55.47 o
   0  10  12      720.07      660.36     79.11 o
   1  10  12       44.43       25.27     56.38 o
   2  10  12      865.14      854.12     85.43 o
   3  10  12      459.19      465.97     97.29 o
   4  10  12      400.97      346.96     69.92 o
   5  10  12      688.86      669.08     84.94 o
   6  10  12       94.98      105.39     65.61 o
   7  10  12      188.15      215.03     84.80 o
  -6  11  12       40.63      -16.22     69.85 o
  -5  11  12      560.29      605.55    189.28 o
  -4  11  12      502.73      484.36     90.74 o
  -3  11  12     1481.95     1331.80    175.65 o
  -2  11  12      296.59      308.44     71.47 o
  -1  11  12      287.74      295.45     69.03 o
   0  11  12      439.10      474.91     91.61 o
   1  11  12        5.22       79.54    113.95 o
   2  11  12     1292.53     1365.34    104.84 o
   3  11  12      960.82     1155.13    195.72 o
   4  11  12      303.74      180.44     69.93 o
   5  11  12     1697.96     1640.51    116.81 o
   6  11  12      186.79      184.74     87.07 o
  -4  12  12        9.20      -52.20     74.32 o
  -3  12  12      226.80      133.26    126.44 o
  -2  12  12      257.44      237.74    126.44 o
  -1  12  12      216.85      177.80    110.92 o
   0  12  12       47.46      181.62     72.20 o
   1  12  12       83.49      184.54     73.13 o
   2  12  12      422.56      405.68     91.23 o
   3  12  12      225.84      180.31     76.32 o
 -13   1  13       41.31      114.33     93.13 o
 -12   1  13      979.95      951.40     79.95 o
 -11   1  13     1778.00     1954.09    107.80 o
 -10   1  13      113.25       50.66     87.07 o
  -9   1  13     1446.27     1549.81     75.42 o
  -8   1  13     1421.50     1433.64     71.22 o
  -7   1  13       28.68      -11.95     34.62 o
  -6   1  13     1557.64     1504.23     70.11 o
  -5   1  13      259.29      270.28     26.19 o
  -4   1  13     2925.79     2958.20     69.83 o
  -3   1  13      316.78      316.04     39.25 o
  -2   1  13     1349.43     1387.18     50.36 o
  -1   1  13     1498.67     1474.12     45.13 o
   0   1  13     3633.21     3642.29     93.44 o
   1   1  13     8591.23     8424.05    176.87 o
   2   1  13     4887.14     4810.37    114.56 o
   3   1  13    11018.24    10283.82    209.79 o
   4   1  13     2283.23     2374.12     84.66 o
   5   1  13     1614.19     1506.87    115.24 o
   6   1  13       86.65      120.26     37.29 o
   7   1  13      427.52      544.36     70.84 o
   8   1  13      319.78      392.69     55.11 o
   9   1  13      426.68      427.62     57.94 o
  10   1  13     2516.75     2614.88    178.68 o
  11   1  13     1465.01     1540.81     97.67 o
  12   1  13      859.69      821.09     87.45 o
 -13   2  13      696.24      802.56    129.47 o
 -12   2  13     7435.74     8095.78    265.58 o
 -11   2  13     1007.09     1140.75     85.16 o
 -10   2  13     7500.75     7806.96    253.68 o
  -9   2  13      342.08      383.22     59.61 o
  -8   2  13     2304.48     2483.23    114.54 o
  -7   2  13      242.73      138.93     48.15 o
  -6   2  13     1958.37     1972.40     82.11 o
  -5   2  13      386.64      428.72     29.96 o
  -4   2  13     3427.94     3366.22     81.47 o
  -3   2  13     4215.30     4303.41     98.57 o
  -2   2  13     1246.10     1378.49     66.05 o
  -1   2  13     8596.20     8654.17    159.19 o
   0   2  13      160.29      157.12     21.41 o
   1   2  13     4064.17     4113.85    115.89 o
   2   2  13     2748.73     2726.27     89.10 o
   3   2  13     3273.10     2959.52     96.17 o
   4   2  13     3303.36     3048.86     97.97 o
   5   2  13       73.11       56.75     34.48 o
   6   2  13     1929.15     1853.70     77.04 o
   7   2  13       69.53      117.42     38.33 o
   8   2  13      135.70      207.30     43.36 o
   9   2  13        6.39       44.69     44.73 o
  10   2  13      222.52      157.17     63.98 o
  11   2  13      299.12      382.90     61.79 o
  12   2  13       98.24      137.55     57.55 o
 -12   3  13       39.78      -18.11     55.45 o
 -11   3  13       42.72       11.98     51.91 o
 -10   3  13       28.13      -36.76     48.03 o
  -9   3  13      107.04      125.89     52.26 o
  -8   3  13      391.54      416.10     87.45 o
  -7   3  13       22.28       23.85     44.97 o
  -6   3  13        1.31       28.75     59.06 o
  -5   3  13     1483.08     1424.90     54.20 o
  -4   3  13        1.12       10.31     23.94 o
  -3   3  13      401.72      407.91     33.01 o
  -2   3  13      435.13      463.15     33.47 o
  -1   3  13      269.21      302.48     28.71 o
   0   3  13       77.09       57.21     22.70 o
   1   3  13       14.28       11.28     21.68 o
   2   3  13        9.80       -9.73     31.05 o
   3   3  13       95.72       97.03     35.10 o
   4   3  13        3.82      -33.36     33.36 o
   5   3  13       24.38       30.90     35.19 o
   6   3  13      116.74      122.35     38.78 o
   7   3  13      156.21      137.05     40.98 o
   8   3  13       55.02       71.74     40.95 o
   9   3  13       22.22      -10.52     45.75 o
  10   3  13      268.86      221.93     53.76 o
  11   3  13        4.57      -36.59     51.11 o
  12   3  13       87.47       70.87     88.21 o
 -12   4  13     5526.33     5549.21    204.83 o
 -11   4  13      189.42      272.76     62.72 o
 -10   4  13     6762.52     7089.87    240.52 o
  -9   4  13      179.98      142.35     79.88 o
  -8   4  13     3731.08     3705.44    203.29 o
  -7   4  13       68.81       61.58     48.88 o
  -6   4  13      893.89      863.92     93.13 o
  -5   4  13      323.63      265.05     44.07 o
  -4   4  13      559.07      561.27     40.69 o
  -3   4  13     9319.36     9718.17    208.07 o
  -2   4  13      810.07      926.20     57.05 o
  -1   4  13     6660.31     6745.06    146.74 o
   0   4  13      432.26      394.30     33.30 o
   1   4  13     9164.60     9416.18    193.07 o
   2   4  13      868.39      930.67     57.96 o
   3   4  13     1740.27     1715.57     78.17 o
   4   4  13     2534.56     2613.00     95.58 o
   5   4  13      105.83      112.17     39.18 o
   6   4  13     1539.21     1588.83    106.63 o
   7   4  13      936.76     1083.81     68.52 o
   8   4  13      110.54      131.45     44.07 o
   9   4  13       54.78       82.43     62.46 o
  10   4  13       48.15       36.34     51.81 o
  11   4  13      146.89      164.43     60.37 o
 -12   5  13     1243.19     1385.60    103.51 o
 -11   5  13      583.39      668.01    148.02 o
 -10   5  13       12.94      -20.94     53.28 o
  -9   5  13     1372.07     1301.31     93.53 o
  -8   5  13     2326.30     2232.48    120.40 o
  -7   5  13     1707.98     1690.73    103.33 o
  -6   5  13     1925.45     1813.66    104.62 o
  -5   5  13       89.82      147.28     48.81 o
  -4   5  13      242.57      264.76     32.69 o
  -3   5  13       30.08       18.83     27.55 o
  -2   5  13     2115.89     2175.55     99.47 o
  -1   5  13      723.97      768.11     44.75 o
   0   5  13     2326.24     2545.56     78.13 o
   1   5  13     1943.05     2074.36     97.04 o
   2   5  13     4929.01     4874.07    194.78 o
   3   5  13     2139.24     2256.36     87.95 o
   4   5  13     3205.93     3169.76    106.12 o
   5   5  13     3841.51     3749.30    118.82 o
   6   5  13        1.56      -35.87     38.41 o
   7   5  13      416.17      359.47     61.07 o
   8   5  13      206.90      166.36     46.52 o
   9   5  13       54.80       56.08     51.85 o
  10   5  13      898.73      741.69     76.63 o
  11   5  13      923.46      874.98     97.29 o
 -11   6  13       65.74      -55.62     55.62 o
 -10   6  13       70.69       77.28     61.11 o
  -9   6  13       17.53      118.18     58.31 o
  -8   6  13      382.66      302.10     62.86 o
  -7   6  13       81.98        4.70     52.10 o
  -6   6  13      271.60      262.18     59.85 o
  -5   6  13       59.33       78.48     51.36 o
  -4   6  13        0.56      -10.76     35.59 o
  -3   6  13      756.62      822.94     47.40 o
  -2   6  13      295.12      297.72     37.09 o
  -1   6  13       37.09       11.45     29.86 o
   0   6  13      192.80      140.72     46.42 o
   1   6  13      587.09      575.85     52.61 o
   2   6  13       19.38      -15.33     39.01 o
   3   6  13        2.45      -36.48     36.48 o
   4   6  13      231.67      276.47     47.35 o
   5   6  13        4.15       12.04     40.31 o
   6   6  13      155.61      138.81     45.17 o
   7   6  13      246.50      296.26     51.06 o
   8   6  13        1.97      -10.89     50.45 o
   9   6  13      150.92      216.19     59.63 o
  10   6  13       22.07       96.32     59.31 o
 -10   7  13        9.59       40.68     62.74 o
  -9   7  13     1739.59     1694.91    115.33 o
  -8   7  13     2839.21     2696.99    165.81 o
  -7   7  13      122.97      157.24     60.38 o
  -6   7  13     2123.70     1995.26    159.00 o
  -5   7  13       34.63       17.29     53.41 o
  -4   7  13       18.23        5.68     37.63 o
  -3   7  13        4.26       31.45     32.72 o
  -2   7  13      522.11      548.71     45.49 o
  -1   7  13     3365.06     3708.18    118.96 o
   0   7  13     3063.43     2927.74    128.01 o
   1   7  13     6403.96     6277.49    244.55 o
   2   7  13     5656.00     5992.15    206.29 o
   3   7  13     3657.95     3473.60    146.26 o
   4   7  13      955.91     1083.45     92.75 o
   5   7  13     2674.11     2727.73    130.05 o
   6   7  13      128.62      142.30     58.78 o
   7   7  13       20.31       84.46     57.56 o
   8   7  13        2.99      -31.37     52.91 o
   9   7  13      803.83      848.77     85.49 o
  10   7  13     1650.38     1922.05    201.78 o
 -10   8  13     3738.40     3459.24    232.82 o
  -9   8  13        1.68        3.21     64.77 o
  -8   8  13     1299.85     1372.98    107.76 o
  -7   8  13       10.75      -29.18     78.74 o
  -6   8  13      223.30      243.50     67.69 o
  -5   8  13        0.24       16.41     89.72 o
  -4   8  13       44.00       47.22     61.33 o
  -3   8  13     2450.30     2654.60    105.34 o
  -2   8  13      999.71     1081.81     69.50 o
  -1   8  13     2123.43     2221.98    169.60 o
   0   8  13      170.40      217.00     57.42 o
   1   8  13     4668.07     4801.47    178.10 o
   2   8  13      181.26      206.58     61.35 o
   3   8  13      617.12      596.14     75.60 o
   4   8  13     3141.64     3209.00    147.62 o
   5   8  13       10.69       44.23     56.56 o
   6   8  13      294.25      366.25     67.93 o
   7   8  13       34.76      128.92     59.81 o
   8   8  13       47.19       93.88     75.71 o
   9   8  13       97.18       59.81     81.01 o
  -8   9  13      440.49      575.88     88.79 o
  -7   9  13        5.43       23.11     65.21 o
  -6   9  13      424.04      525.52     83.25 o
  -5   9  13       45.67       34.74     65.79 o
  -4   9  13      417.17      491.47     80.84 o
  -3   9  13       83.79      114.45     46.99 o
  -2   9  13      312.80      452.19     70.80 o
  -1   9  13      338.08      498.19     71.42 o
   0   9  13      211.30      158.56    139.31 o
   1   9  13      466.68      517.65     85.18 o
   2   9  13       92.58      115.76    100.70 o
   3   9  13       69.53       69.33     60.84 o
   4   9  13       10.84        0.34     62.08 o
   5   9  13      391.60      318.52     71.18 o
   6   9  13      587.91      603.32    115.84 o
   7   9  13      681.14      632.96    106.00 o
   8   9  13      105.12      183.23     87.83 o
  -7  10  13        3.03      -75.51    126.82 o
  -6  10  13       75.33       28.13    117.36 o
  -5  10  13      517.64      531.81     87.14 o
  -4  10  13      313.07      293.34     81.78 o
  -3  10  13     1709.77     1958.28    134.36 o
  -2  10  13      773.45      839.26    126.06 o
  -1  10  13     2786.36     2972.20    146.56 o
   0  10  13      120.57      117.97     64.86 o
   1  10  13     1815.02     1894.71    118.62 o
   2  10  13     1451.42     1487.39    108.61 o
   3  10  13      626.26      831.75    225.25 o
   4  10  13      700.81      794.96    192.31 o
   5  10  13       34.70      -26.87     88.96 o
   6  10  13      239.59      198.63     69.33 o
  -5  11  13       49.55       60.28     74.57 o
  -4  11  13       75.90      116.33     78.37 o
  -3  11  13       23.32       87.49    115.08 o
  -2  11  13      663.75      481.54    142.34 o
  -1  11  13       43.61       36.34     66.78 o
   0  11  13     4053.29     4516.57    188.03 o
   1  11  13      905.26     1099.57    132.50 o
   2  11  13     2478.72     2432.48    136.81 o
   3  11  13     1637.25     1910.83    205.56 o
   4  11  13     1387.46     1152.99    167.33 o
 -11   0  14     1559.41     1850.43    143.10 o
 -10   0  14       60.06      114.76     57.16 o
  -9   0  14        0.01       34.71     50.06 o
  -8   0  14     2617.45     2641.64    119.33 o
  -7   0  14       91.08       88.04     46.19 o
  -6   0  14    16477.52    16689.90    477.80 o
  -5   0  14      525.93      573.15     93.13 o
  -4   0  14     8729.96     8327.16    353.58 o
  -3   0  14        6.81       17.70     37.11 o
  -2   0  14     9807.16     9508.49    274.67 o
  -1   0  14     1684.52     1691.95     87.65 o
   0   0  14     1535.01     1338.24     81.99 o
   1   0  14     3282.53     3149.87    124.06 o
   2   0  14      405.56      418.05     54.51 o
   3   0  14      531.53      517.02     60.08 o
   4   0  14      110.20      158.73     49.48 o
   5   0  14     3301.14     3078.11    279.76 o
   6   0  14      145.74      118.11     63.60 o
   7   0  14      251.13      269.54     75.71 o
   8   0  14     3759.58     3607.74    193.83 o
   9   0  14       40.28      -17.41     65.11 o
  10   0  14     2354.71     2329.70    152.18 o
  11   0  14        9.97       -5.30     75.71 o
 -12   1  14      144.11      140.73     60.03 o
 -11   1  14      125.18      212.34     61.07 o
 -10   1  14      147.17       90.19     53.41 o
  -9   1  14       43.39       10.61     40.64 o
  -8   1  14      360.02      361.06     47.71 o
  -7   1  14      617.88      756.20     57.29 o
  -6   1  14        2.40       10.96     35.97 o
  -5   1  14      627.83      587.54     58.00 o
  -4   1  14      899.12     1022.25     41.98 o
  -3   1  14     1163.40     1268.76     50.22 o
  -2   1  14     1363.66     1391.12     60.09 o
  -1   1  14     1317.83     1192.84     94.42 o
   0   1  14     1015.82      960.57     49.23 o
   1   1  14      106.62      171.88     31.93 o
   2   1  14      744.71      760.05     46.80 o
   3   1  14       70.02       25.78     31.47 o
   4   1  14      221.11      197.64     56.76 o
   5   1  14      236.87      148.12     39.30 o
   6   1  14       33.82        7.79     37.33 o
   7   1  14     4668.54     4290.61    128.60 o
   8   1  14      321.13      382.81     64.73 o
   9   1  14     1626.86     1712.13    116.98 o
  10   1  14      211.71      222.20     57.81 o
  11   1  14      598.92      667.48     72.54 o
 -12   2  14      357.42      484.73     98.43 o
 -11   2  14      631.89      545.14     73.79 o
 -10   2  14        1.66       28.29     53.14 o
  -9   2  14        0.54      -26.73     76.09 o
  -8   2  14     1630.94     1532.03     94.72 o
  -7   2  14      235.14      252.93     53.22 o
  -6   2  14     1812.46     1881.49    100.13 o
  -5   2  14      720.64      773.90     54.92 o
  -4   2  14     3577.10     3662.88     83.61 o
  -3   2  14        4.77       27.76     23.11 o
  -2   2  14     2859.04     2741.52     68.25 o
  -1   2  14     1977.77     1992.19     69.59 o
   0   2  14      113.61      102.12     34.75 o
   1   2  14      422.77      470.08     44.55 o
   2   2  14      494.36      438.76     44.58 o
   3   2  14      735.74      690.71     51.88 o
   4   2  14     1109.17      955.56     58.89 o
   5   2  14      178.11      179.32     50.12 o
   6   2  14       47.19        7.01     38.59 o
   7   2  14      720.45      686.69     57.49 o
   8   2  14      182.21      237.55     45.34 o
   9   2  14      295.27      308.53     57.70 o
  10   2  14     1736.26     1757.58    100.30 o
  11   2  14      200.87      193.83     57.82 o
 -12   3  14      201.85      249.74     65.08 o
 -11   3  14      978.00      930.56     86.25 o
 -10   3  14      504.99      580.28    193.07 o
  -9   3  14      571.73      565.94     70.11 o
  -8   3  14     1075.35     1098.39     85.08 o
  -7   3  14        4.03       30.38     74.96 o
  -6   3  14      162.70      151.81     50.21 o
  -5   3  14     4712.48     4560.99    166.84 o
  -4   3  14      260.87      353.54     33.46 o
  -3   3  14     4033.12     4144.45    135.29 o
  -2   3  14     3485.04     3551.00    123.18 o
  -1   3  14     1106.14     1208.33     79.98 o
   0   3  14    14929.41    14043.64    313.91 o
   1   3  14      141.42      206.80     38.02 o
   2   3  14     2584.66     2616.71    124.55 o
   3   3  14      692.46      647.10     52.96 o
   4   3  14       46.62       22.97     35.56 o
   5   3  14     1359.13     1330.08     70.46 o
   6   3  14     1076.86     1112.84     66.89 o
   7   3  14     5430.73     5105.49    147.10 o
   8   3  14      853.66      937.19     65.48 o
   9   3  14     4165.50     4328.76    156.82 o
  10   3  14      247.46      202.83     58.09 o
  11   3  14     4365.86     4244.71    225.25 o
 -11   4  14      318.28      331.80     68.56 o
 -10   4  14       64.53      114.54     57.96 o
  -9   4  14       13.75       -3.63     55.41 o
  -8   4  14        4.05       78.04     54.32 o
  -7   4  14      270.79      291.44     59.07 o
  -6   4  14     1837.09     1903.22    104.98 o
  -5   4  14      492.81      421.90     65.87 o
  -4   4  14      692.49      714.75     42.70 o
  -3   4  14       43.62       49.88     27.97 o
  -2   4  14      800.63      846.01     44.90 o
  -1   4  14     1432.29     1325.71     82.17 o
   0   4  14        2.15       -1.03     26.45 o
   1   4  14       92.15       99.96     37.15 o
   2   4  14     1454.53     1508.48     74.59 o
   3   4  14       38.80       29.82     37.57 o
   4   4  14       15.17       -7.09     36.46 o
   5   4  14       86.98       88.56     41.59 o
   6   4  14        6.72        2.04     39.70 o
   7   4  14       33.07       62.94     43.57 o
   8   4  14      752.36      727.81     65.12 o
   9   4  14        5.81       -1.81     81.01 o
  10   4  14     1016.85     1010.31     83.39 o
 -11   5  14      291.56      184.19     66.38 o
 -10   5  14      525.89      627.20     97.29 o
  -9   5  14      369.53      227.30     93.13 o
  -8   5  14      137.59      108.23     57.25 o
  -7   5  14      239.21      237.57     61.03 o
  -6   5  14      156.90      151.54     54.44 o
  -5   5  14     1256.16     1201.22     87.53 o
  -4   5  14      894.86      890.44     57.61 o
  -3   5  14      310.37      303.20     35.79 o
  -2   5  14     2403.24     2500.40     77.95 o
  -1   5  14       63.56       63.55     33.54 o
   0   5  14     1437.86     1387.45     59.35 o
   1   5  14      428.10      398.86     48.22 o
   2   5  14      687.67      664.10     69.09 o
   3   5  14      848.99      817.83     60.77 o
   4   5  14       18.97      -41.13     41.13 o
   5   5  14      375.58      349.39     50.53 o
   6   5  14     1144.46     1227.07     73.92 o
   7   5  14     1164.55     1060.02     71.94 o
   8   5  14       14.28      -36.89     54.89 o
   9   5  14     1575.20     1460.51    120.01 o
  10   5  14      442.75      479.07     91.61 o
 -10   6  14        0.74       36.84     60.80 o
  -9   6  14      329.36      340.35     68.72 o
  -8   6  14      589.38      607.60     77.81 o
  -7   6  14      719.53      823.69     95.02 o
  -6   6  14    10523.95     9973.13    381.59 o
  -5   6  14        2.89       -9.39     50.77 o
  -4   6  14     9468.44     8857.73    287.88 o
  -3   6  14     2161.85     2291.95     96.17 o
  -2   6  14     6101.58     6000.10    139.08 o
  -1   6  14     1900.51     2014.04     73.00 o
   0   6  14     1230.42     1210.75     57.99 o
   1   6  14       70.50      107.49     42.30 o
   2   6  14       16.90       47.05     42.27 o
   3   6  14      298.97      299.46     66.83 o
   4   6  14      237.11      234.10     48.35 o
   5   6  14      886.99      878.96     80.83 o
   6   6  14        4.86      -12.16     45.13 o
   7   6  14     1328.14     1209.26     77.98 o
   8   6  14     1535.05     1701.99    105.10 o
   9   6  14      376.85      327.93     69.45 o
 -10   7  14      303.50      307.62     77.38 o
  -9   7  14      246.80      291.70    113.19 o
  -8   7  14       16.91      -14.01     60.21 o
  -7   7  14      718.46      876.74     98.43 o
  -6   7  14      117.77       90.17     59.16 o
  -5   7  14     2659.47     2251.52    128.16 o
  -4   7  14      528.68      477.61     76.47 o
  -3   7  14     1940.59     2026.41    183.17 o
  -2   7  14       65.35       48.00     35.57 o
  -1   7  14      906.97      936.88     56.61 o
   0   7  14     1352.05     1361.10     82.14 o
   1   7  14      519.04      534.86     56.63 o
   2   7  14      205.18      284.76     51.34 o
   3   7  14      482.26      482.10     60.45 o
   4   7  14      258.34      359.18     55.32 o
   5   7  14      155.46      168.04     51.89 o
   6   7  14     1002.95     1084.78     77.61 o
   7   7  14      360.37      298.94     55.99 o
   8   7  14      856.92      864.23     86.77 o
   9   7  14      740.28      739.92     82.99 o
  -9   8  14       50.55       70.98     69.94 o
  -8   8  14      197.89      277.53     75.35 o
  -7   8  14      157.41      139.23     67.43 o
  -6   8  14     2890.18     2645.52    146.62 o
  -5   8  14       28.32       -0.71     61.45 o
  -4   8  14     4822.22     4914.09    337.68 o
  -3   8  14      153.29      128.64     64.21 o
  -2   8  14     1071.99     1195.98     74.25 o
  -1   8  14      555.43      567.45     49.94 o
   0   8  14       38.61       15.74     44.12 o
   1   8  14        7.76       12.74     54.20 o
   2   8  14        5.62       22.61     56.71 o
   3   8  14      549.15      571.23     77.48 o
   4   8  14       92.31      114.74     62.36 o
   5   8  14      238.16      246.61    114.33 o
   6   8  14      145.35      143.10     66.25 o
   7   8  14      130.07      211.92     70.79 o
   8   8  14       28.25       46.58     66.25 o
  -7   9  14       39.12       16.66     70.13 o
  -6   9  14      104.56       15.52     67.99 o
  -5   9  14     1032.05      998.48    207.08 o
  -4   9  14     1107.50      967.37     99.26 o
  -3   9  14     2779.74     2860.95    155.86 o
  -2   9  14     4637.59     4588.88    269.98 o
  -1   9  14      829.18      990.37     91.18 o
   0   9  14     2954.32     3415.72    152.99 o
   1   9  14      390.83      480.89     74.87 o
   2   9  14      709.66      750.24     84.11 o
   3   9  14        1.04      -56.79     56.79 o
   4   9  14       19.99       -6.35     60.77 o
   5   9  14      751.72      642.80    139.31 o
   6   9  14      403.70      385.93     78.29 o
  -6  10  14       13.85       20.16     71.59 o
  -5  10  14        4.23       41.23     70.28 o
  -4  10  14       99.03       26.33     69.83 o
  -3  10  14        6.40       16.98     68.43 o
  -2  10  14       90.42      230.44     76.95 o
  -1  10  14      188.46      243.03     69.28 o
   0  10  14       87.01      101.69     61.68 o
   1  10  14      410.54      507.06     77.01 o
   2  10  14       61.23       81.84     63.05 o
   3  10  14      226.56      211.25     71.64 o
   4  10  14       38.12        8.67     92.75 o
   5  10  14       71.71      142.16     74.65 o
  -3  11  14       43.99       58.54     77.33 o
  -2  11  14      619.21      603.50     97.28 o
  -1  11  14        0.26       44.67    122.66 o
   0  11  14     1420.02     1461.97    174.52 o
   1  11  14       75.65       81.66     71.95 o
   2  11  14     2567.14     2593.67    245.69 o
 -11   1  15     1871.25     1855.04    113.35 o
 -10   1  15     1769.73     1872.34    110.87 o
  -9   1  15      218.79      233.78     48.51 o
  -8   1  15     2147.69     2245.53     95.45 o
  -7   1  15     1780.06     1844.45     85.61 o
  -6   1  15     1142.65     1232.87     74.84 o
  -5   1  15     2263.00     2434.25     92.80 o
  -4   1  15       95.50      106.55     29.88 o
  -3   1  15     2047.09     2030.35     69.27 o
  -2   1  15       95.12      130.76     32.61 o
  -1   1  15      266.53      317.14     37.48 o
   0   1  15        7.72       20.08     30.59 o
   1   1  15       25.90       17.82     31.57 o
   2   1  15     1000.35     1127.99     78.14 o
   3   1  15     2049.24     1893.58     80.51 o
   4   1  15     4049.65     3715.30    117.47 o
   5   1  15      233.54      233.63     43.51 o
   6   1  15     6940.13     6556.52    195.29 o
   7   1  15       13.86       47.52     46.49 o
   8   1  15     4614.46     4204.37    153.38 o
   9   1  15       41.96      -25.91     49.78 o
  10   1  15       64.62       23.55     55.11 o
 -11   2  15     2022.69     2217.32    125.69 o
 -10   2  15        8.36      -53.76     53.76 o
  -9   2  15     7121.50     7231.08    355.10 o
  -8   2  15      548.28      639.99     94.26 o
  -7   2  15     5424.89     5990.20    208.16 o
  -6   2  15     1096.15     1203.41    159.76 o
  -5   2  15     6478.29     6504.95    215.61 o
  -4   2  15      269.33      276.64     35.33 o
  -3   2  15        6.97       56.49     29.99 o
  -2   2  15     1301.57     1188.66     62.62 o
  -1   2  15       19.09       24.45     42.24 o
   0   2  15     1892.64     1818.43     86.15 o
   1   2  15       78.29      128.87     37.85 o
   2   2  15     3414.56     3408.03    173.24 o
   3   2  15     1132.63     1159.97     66.75 o
   4   2  15     2959.28     2828.22     99.89 o
   5   2  15     2028.50     2094.37     90.88 o
   6   2  15      101.80      104.29     49.03 o
   7   2  15     3891.87     3642.92    259.92 o
   8   2  15      341.94      300.38     69.19 o
   9   2  15      461.38      613.77     70.50 o
  10   2  15       37.62       79.36     56.21 o
 -11   3  15      307.81      404.86     72.22 o
 -10   3  15       35.16       47.89     56.39 o
  -9   3  15      299.71      308.58     64.24 o
  -8   3  15        5.54       -7.05     51.64 o
  -7   3  15        0.06       -5.58     49.88 o
  -6   3  15     1014.43     1056.76    108.27 o
  -5   3  15      147.90      196.61     84.04 o
  -4   3  15      201.58      163.51     49.59 o
  -3   3  15        0.16      -11.59     26.64 o
  -2   3  15       25.01       44.61     35.53 o
  -1   3  15      431.42      443.90     45.95 o
   0   3  15        9.51        3.07     36.04 o
   1   3  15       12.25       31.63     36.96 o
   2   3  15      124.32      139.03     40.75 o
   3   3  15      221.01      163.46     41.85 o
   4   3  15      103.26       72.53     39.88 o
   5   3  15       67.72       90.65     48.95 o
   6   3  15      258.96      250.35     48.76 o
   7   3  15        6.58      -18.91     42.30 o
   8   3  15        0.74       34.85     43.61 o
   9   3  15       37.59      105.71     53.79 o
  10   3  15       83.99       54.21     59.61 o
 -11   4  15     1701.06     1982.66    122.43 o
 -10   4  15      235.69      184.20    114.71 o
  -9   4  15     4502.51     4935.08    211.24 o
  -8   4  15     1892.56     1787.85    110.55 o
  -7   4  15     5859.74     5928.01    212.26 o
  -6   4  15     1078.50     1015.75     83.40 o
  -5   4  15     2677.42     2642.18    124.94 o
  -4   4  15      798.82      861.25     73.48 o
  -3   4  15       20.63      -16.06     28.12 o
  -2   4  15       43.99        2.35     36.07 o
  -1   4  15      155.84      166.44     40.74 o
   0   4  15     3593.48     3474.75    111.54 o
   1   4  15     1833.09     1783.44     80.34 o
   2   4  15     7051.26     7118.72    185.22 o
   3   4  15     2507.08     2521.47     98.26 o
   4   4  15     3537.73     3436.99    187.29 o
   5   4  15     2866.45     2875.32    125.39 o
   6   4  15       34.38       82.10     44.56 o
   7   4  15     1125.55     1125.97     73.99 o
   8   4  15      343.82      336.28     63.70 o
   9   4  15       30.78       64.51     56.97 o
  10   4  15      151.22      120.41     60.13 o
 -10   5  15      986.93     1081.15    137.42 o
  -9   5  15       65.45       68.70     62.77 o
  -8   5  15      675.33      707.06    100.70 o
  -7   5  15      272.71      258.84     64.08 o
  -6   5  15     1786.83     1682.94    213.13 o
  -5   5  15     3916.35     3889.96    159.08 o
  -4   5  15       31.21        6.43     48.84 o
  -3   5  15     4106.08     3955.24    122.72 o
  -2   5  15       75.37       59.00     32.46 o
  -1   5  15       15.74      -16.67     37.07 o
   0   5  15      374.08      343.48     47.58 o
   1   5  15      804.59      824.16     84.32 o
   2   5  15      944.34      961.13     66.55 o
   3   5  15      820.91      920.45     67.12 o
   4   5  15     5167.38     4914.71    160.93 o
   5   5  15      136.61      201.31     51.16 o
   6   5  15     2291.66     2513.27    104.20 o
   7   5  15       25.60       49.39     48.70 o
   8   5  15     1690.53     1932.18    111.78 o
   9   5  15       47.07       74.21     61.71 o
  -9   6  15        2.76        8.93     61.09 o
  -8   6  15      425.33      578.42     80.26 o
  -7   6  15       19.92      -36.09     58.33 o
  -6   6  15       85.03       47.34     58.63 o
  -5   6  15      205.35      183.42     61.45 o
  -4   6  15       36.34        4.60     53.29 o
  -3   6  15      156.66      207.35     43.68 o
  -2   6  15       37.54        0.78     33.05 o
  -1   6  15       16.66       66.71     42.17 o
   0   6  15       52.15       60.38     45.20 o
   1   6  15       14.90        7.17     42.70 o
   2   6  15      247.07      269.18     49.90 o
   3   6  15       79.25      104.50     46.50 o
   4   6  15       28.34       22.83     45.95 o
   5   6  15        0.19       70.83     48.42 o
   6   6  15      157.57      207.70     53.38 o
   7   6  15        0.85       81.61     63.93 o
   8   6  15       28.28       58.41     79.12 o
  -9   7  15      130.10      163.01     71.05 o
  -8   7  15      648.88      827.15    110.54 o
  -7   7  15      324.58      387.97     76.26 o
  -6   7  15      588.87      570.31     79.81 o
  -5   7  15     2975.33     2941.95    307.02 o
  -4   7  15      185.17      113.00    109.03 o
  -3   7  15     1388.62     1326.87    102.53 o
  -2   7  15      678.76      647.31     80.83 o
  -1   7  15      716.24      737.35     79.39 o
   0   7  15      345.59      344.49     53.80 o
   1   7  15      810.08      706.95     75.26 o
   2   7  15      842.18      906.78     71.17 o
   3   7  15      205.13      312.43     56.28 o
   4   7  15     5620.36     6240.56    446.03 o
   5   7  15      182.00      184.27     54.30 o
   6   7  15     3178.65     3375.45    201.69 o
   7   7  15       25.63       53.71     58.17 o
   8   7  15     2311.06     2524.13    131.07 o
  -7   8  15     2766.81     2938.61    314.21 o
  -6   8  15      238.20      211.19     74.49 o
  -5   8  15     2470.33     2392.50    415.29 o
  -4   8  15      440.78      384.23     98.43 o
  -3   8  15      257.82      207.92     85.18 o
  -2   8  15        7.86       33.81     44.38 o
  -1   8  15       12.62       -0.25     39.10 o
   0   8  15      310.90      395.74     58.77 o
   1   8  15      304.29      279.13     54.63 o
   2   8  15     2166.99     2023.58    102.49 o
   3   8  15      482.78      549.08     65.28 o
   4   8  15      995.87     1019.47    153.74 o
   5   8  15     1398.23     1563.76    121.11 o
   6   8  15      195.18      221.97     61.00 o
  -6   9  15        4.97      -60.24     68.53 o
  -5   9  15       74.96      100.18     74.58 o
  -4   9  15      471.75      481.99     91.99 o
  -3   9  15      106.56       69.87     69.49 o
  -2   9  15       94.05       85.34     71.62 o
  -1   9  15        1.96      -14.50     49.12 o
   0   9  15       85.51       88.78     50.54 o
   1   9  15      425.71      461.90     63.36 o
   2   9  15        2.58      -49.27     49.61 o
   3   9  15       70.52       61.56     67.09 o
   4   9  15        6.24      -32.47     66.81 o
   5   9  15      164.58      153.46     60.24 o
  -4  10  15       40.31      -36.33     72.29 o
  -3  10  15       47.02       34.95    108.65 o
  -2  10  15      162.84       92.87     90.48 o
  -1  10  15        3.15      159.00    118.87 o
   0  10  15     1260.11     1367.47    109.35 o
   1  10  15      112.11      -20.20     63.85 o
   2  10  15      994.58     1131.29    102.77 o
   3  10  15      998.21      987.31    221.84 o
 -11   0  16      779.51      969.13    121.90 o
 -10   0  16     3385.95     3875.00    230.93 o
  -9   0  16     3731.72     3729.64    223.35 o
  -8   0  16      997.69     1122.07    130.98 o
  -7   0  16     1364.65     1299.24    138.56 o
  -6   0  16     1275.86     1228.07    136.28 o
  -5   0  16     2011.23     2013.22    169.60 o
  -4   0  16      660.75      744.26    115.08 o
  -3   0  16     5900.67     5835.54    398.25 o
  -2   0  16     2002.90     1925.71    102.15 o
  -1   0  16     6863.72     6625.08    215.89 o
   0   0  16     6276.46     5796.80    195.33 o
   1   0  16     1030.63     1031.93     81.86 o
   2   0  16     5145.70     5194.30    183.27 o
   3   0  16       77.35       56.38     52.00 o
   4   0  16     1457.02     1420.00    139.69 o
   5   0  16      413.49      375.54     84.04 o
   6   0  16       12.85        4.54     71.17 o
   7   0  16      471.48      491.38     90.86 o
   8   0  16       28.80       29.53     73.44 o
   9   0  16       30.02       97.67     77.98 o
 -10   1  16      244.81      253.27     90.48 o
  -9   1  16       74.19      177.59     59.90 o
  -8   1  16      259.99      237.79     49.90 o
  -7   1  16       16.31      -16.88     41.67 o
  -6   1  16      293.61      193.03     61.51 o
  -5   1  16      975.34      918.32     85.38 o
  -4   1  16       37.77      108.11     56.48 o
  -3   1  16       15.16       -3.32     31.04 o
  -2   1  16      687.09      674.81     60.65 o
  -1   1  16      660.93      686.06     56.75 o
   0   1  16      555.17      557.49     61.64 o
   1   1  16     4521.03     4232.83    113.71 o
   2   1  16      213.18      196.78     38.81 o
   3   1  16      947.12      996.96    103.91 o
   4   1  16        3.28      -38.51     38.51 o
   5   1  16       12.53       55.82     42.87 o
   6   1  16      578.10      491.68     93.41 o
   7   1  16      610.82      482.22     66.38 o
   8   1  16      545.64      495.84     73.82 o
   9   1  16       18.50        8.86    145.37 o
 -10   2  16      755.94      629.71     78.40 o
  -9   2  16      290.57      329.85     67.45 o
  -8   2  16        6.35       70.25     55.12 o
  -7   2  16      201.60      247.69     67.76 o
  -6   2  16       90.66      152.18     85.56 o
  -5   2  16     1678.34     1304.54    139.31 o
  -4   2  16      580.20      452.77    106.76 o
  -3   2  16     1619.92     1811.59     78.56 o
  -2   2  16     1838.88     1845.15     78.37 o
  -1   2  16      447.15      403.15     47.46 o
   0   2  16     2166.29     1970.33     86.79 o
   1   2  16     1898.84     1876.08    183.79 o
   2   2  16      215.34      201.81     44.74 o
   3   2  16       16.83       30.12     39.72 o
   4   2  16       79.25       58.13     42.44 o
   5   2  16      309.80      280.82     49.60 o
   6   2  16       93.87       99.93     45.08 o
   7   2  16        2.32       75.24     46.15 o
   8   2  16      167.38      141.77     56.63 o
   9   2  16      358.21      247.36    199.13 o
 -10   3  16      138.45      184.73     64.67 o
  -9   3  16       73.32       83.36     96.91 o
  -8   3  16      888.41     1049.30     87.41 o
  -7   3  16      865.51      780.71    124.55 o
  -6   3  16       39.98      -40.28     47.47 o
  -5   3  16      589.53      702.62    112.06 o
  -4   3  16     1575.72     1577.11    158.24 o
  -3   3  16       36.10       -3.66     58.68 o
  -2   3  16     1770.10     1819.89    136.94 o
  -1   3  16     1424.36     1363.58     70.48 o
   0   3  16      969.89     1038.29     85.24 o
   1   3  16     5856.27     5733.29    189.63 o
   2   3  16       35.31       60.45     41.48 o
   3   3  16     2668.87     2806.41    124.85 o
   4   3  16       25.70       26.36     42.40 o
   5   3  16     1123.15     1063.18     86.59 o
   6   3  16       69.59       58.12     46.60 o
   7   3  16       25.28       73.21     49.43 o
   8   3  16      952.99      753.36     76.26 o
   9   3  16       19.52       50.52     57.56 o
 -10   4  16      567.07      550.83     84.80 o
  -9   4  16       76.15       88.39     63.65 o
  -8   4  16      407.01      382.74     69.54 o
  -7   4  16       14.32       25.82     54.58 o
  -6   4  16       61.57       59.35     54.21 o
  -5   4  16      199.17      171.87     96.91 o
  -4   4  16        8.25       28.01     86.31 o
  -3   4  16     1711.59     1493.82    162.78 o
  -2   4  16      307.15      337.27     45.45 o
  -1   4  16     1390.50     1219.49     69.90 o
   0   4  16     1030.72     1041.50     66.00 o
   1   4  16      348.67      365.51     56.70 o
   2   4  16       40.49       71.50     43.19 o
   3   4  16       47.56      -41.07     41.07 o
   4   4  16      178.88      200.82     47.49 o
   5   4  16      136.12      165.05     49.66 o
   6   4  16        1.45      -43.69     43.69 o
   7   4  16       22.84      -13.41     48.37 o
   8   4  16       58.27       96.17     57.02 o
   9   4  16       44.00      -16.20     57.22 o
  -9   5  16       92.53       99.13     70.79 o
  -8   5  16       91.63       55.94     70.79 o
  -7   5  16      570.95      565.29     76.10 o
  -6   5  16       23.16        1.71     53.76 o
  -5   5  16      306.76      128.71     94.64 o
  -4   5  16       10.97       57.54     86.31 o
  -3   5  16        7.54      -77.23     87.07 o
  -2   5  16       11.05       -9.25     50.09 o
  -1   5  16      367.60      463.10     54.04 o
   0   5  16       99.20       77.33     42.19 o
   1   5  16     4094.89     4381.99    287.25 o
   2   5  16       63.50       85.17     45.20 o
   3   5  16     1336.28     1411.89     80.37 o
   4   5  16      132.08       81.14     49.73 o
   5   5  16     1255.88     1276.34     80.70 o
   6   5  16        2.14       21.35     60.53 o
   7   5  16       10.18      -49.77     49.77 o
   8   5  16      202.15       73.10    121.14 o
  -8   6  16      894.00      904.85     92.62 o
  -7   6  16      103.01       11.23     99.56 o
  -6   6  16      200.04      374.67     72.94 o
  -5   6  16      372.23      337.76     69.40 o
  -4   6  16      471.13      567.85    124.93 o
  -3   6  16     2716.77     2512.17    210.48 o
  -2   6  16     2181.54     2113.49    118.38 o
  -1   6  16     3828.48     3922.28    169.81 o
   0   6  16     4779.15     4923.31    173.72 o
   1   6  16     1642.35     1611.61     91.47 o
   2   6  16     3947.55     4164.68    135.79 o
   3   6  16        7.35      -44.21     46.85 o
   4   6  16      819.03      800.41     86.35 o
   5   6  16      345.15      370.30     61.40 o
   6   6  16        3.92      -36.75     48.55 o
   7   6  16      127.87       34.09     54.81 o
  -7   7  16      235.28      279.30     73.09 o
  -6   7  16       21.36       20.82     70.79 o
  -5   7  16      298.62      325.71     90.86 o
  -4   7  16        4.00      -90.86     90.86 o
  -3   7  16      196.91      191.55    102.97 o
  -2   7  16      765.15      551.19    128.71 o
  -1   7  16      651.12      756.27     83.67 o
   0   7  16       58.93      -31.43     47.22 o
   1   7  16     1032.70     1094.88    111.34 o
   2   7  16       87.74      146.72     53.60 o
   3   7  16     1471.65     1575.12     90.82 o
   4   7  16        1.60      -25.70     49.07 o
   5   7  16        1.60       57.05     57.88 o
   6   7  16      182.32      112.24     58.07 o
  -6   8  16      191.64      297.83     79.44 o
  -5   8  16      149.12      209.34     73.79 o
  -4   8  16      126.09       89.34     99.94 o
  -3   8  16     2710.21     2681.01    230.93 o
  -2   8  16      745.91      765.46    143.10 o
  -1   8  16     1043.55     1076.27     95.00 o
   0   8  16      469.79      536.98     64.19 o
   1   8  16      189.18      323.00     60.14 o
   2   8  16      826.50      960.36     77.69 o
   3   8  16      177.25      194.33     56.02 o
   4   8  16      209.59      238.21     61.46 o
   5   8  16        9.31      -29.67     55.17 o
  -4   9  16      950.20      727.60    142.34 o
  -3   9  16        2.20       99.18    119.63 o
  -2   9  16       77.51      224.11    130.23 o
  -1   9  16     2531.76     2534.12    236.23 o
   0   9  16      531.65      591.45    120.38 o
   1   9  16     5016.65     5900.22    177.67 o
   2   9  16      320.03      390.60     65.23 o
   3   9  16     1924.31     2358.17    197.66 o
  -9   1  17      950.03      983.52    133.26 o
  -8   1  17      275.08      292.46     69.06 o
  -7   1  17     2056.72     1964.47    122.33 o
  -6   1  17     1526.93     1388.10    105.74 o
  -5   1  17     3368.52     3239.32    279.38 o
  -4   1  17     1260.94     1041.41     93.69 o
  -3   1  17      106.71       44.70     59.07 o
  -2   1  17     3708.40     3844.06    126.14 o
  -1   1  17      686.64      622.02     49.26 o
   0   1  17     1157.35     1172.98     62.60 o
   1   1  17       55.61       48.11     36.59 o
   2   1  17        7.12      -37.57     37.57 o
   3   1  17       97.53       89.81     43.82 o
   4   1  17       88.81       79.19     44.21 o
   5   1  17     1367.23     1375.37     78.50 o
   6   1  17      173.05      162.42     49.18 o
   7   1  17     3480.75     3352.32    185.88 o
   8   1  17      127.83       91.34     56.39 o
  -9   2  17      216.77      417.94    104.48 o
  -8   2  17     1024.14     1185.67    143.10 o
  -7   2  17      686.29      707.92    120.38 o
  -6   2  17     3497.94     3148.92    215.03 o
  -5   2  17     2421.94     2290.33    188.53 o
  -4   2  17      841.14      780.60    121.90 o
  -3   2  17     3855.32     3123.17    214.27 o
  -2   2  17     1184.42     1221.81     68.02 o
  -1   2  17     1430.33     1456.08     74.34 o
   0   2  17       90.59       45.03     40.48 o
   1   2  17        7.08       48.98     41.64 o
   2   2  17      153.44      167.85     44.44 o
   3   2  17     2306.69     2023.63     90.92 o
   4   2  17      684.40      607.31    100.85 o
   5   2  17     1076.41     1029.30     72.65 o
   6   2  17     1542.33     1493.83     84.23 o
   7   2  17       11.84       68.17     52.30 o
   8   2  17     1656.24     1682.94    111.30 o
  -9   3  17        1.81      -74.96     74.96 o
  -8   3  17      259.76      326.32    105.24 o
  -7   3  17      299.50      306.64    100.70 o
  -6   3  17      182.56       94.64     92.37 o
  -5   3  17       16.26      -35.59     84.04 o
  -4   3  17       26.85       92.37     93.13 o
  -3   3  17        0.29      -84.04     84.04 o
  -2   3  17       20.66      -12.12     51.66 o
  -1   3  17      441.40      358.49     50.86 o
   0   3  17       19.86      -15.49     41.84 o
   1   3  17      106.93       94.42     43.91 o
   2   3  17        5.59      -26.84     42.56 o
   3   3  17      226.12      226.23     49.14 o
   4   3  17      519.71      332.68     53.03 o
   5   3  17       50.29       40.02     46.19 o
   6   3  17        0.17       73.00     53.61 o
   7   3  17      116.18      123.06     51.96 o
   8   3  17      109.90       83.44     77.98 o
  -8   4  17      588.35      715.49    125.68 o
  -7   4  17     1464.19     1322.71    152.94 o
  -6   4  17     2908.96     2789.28    212.00 o
  -5   4  17     2753.06     2239.60    196.10 o
  -4   4  17     1745.56     1874.66    179.44 o
  -3   4  17     3029.01     2579.55    212.75 o
  -2   4  17       28.84       57.07     56.59 o
  -1   4  17     1516.01     1640.96     82.57 o
   0   4  17       94.24      137.10     47.34 o
   1   4  17       25.27       -3.91     41.10 o
   2   4  17       99.88       17.04     46.33 o
   3   4  17      926.81      993.06     96.12 o
   4   4  17     1592.03     1406.38     96.46 o
   5   4  17      388.97      342.12     58.43 o
   6   4  17     1393.28     1439.77    160.90 o
   7   4  17      131.54      126.75     54.99 o
  -8   5  17       23.80       22.71     94.64 o
  -7   5  17     1110.96     1103.14    151.43 o
  -6   5  17       54.07      -41.64     82.53 o
  -5   5  17     1376.56     1077.40    148.40 o
  -4   5  17     1531.25     1328.01    158.24 o
  -3   5  17      434.92      468.67    119.63 o
  -2   5  17     2417.97     2140.41    202.15 o
  -1   5  17       58.85       84.12     44.14 o
   0   5  17      765.75     1021.88    115.34 o
   1   5  17      217.90      149.86     64.41 o
   2   5  17      416.97      502.42     80.20 o
   3   5  17      205.86      328.37     71.26 o
   4   5  17       10.75      -46.06     55.17 o
   5   5  17      496.65      555.43     77.20 o
   6   5  17        5.34       -9.27     50.50 o
   7   5  17     3955.77     4255.50    151.59 o
  -7   6  17       55.02       15.14     90.10 o
  -6   6  17       57.66       86.31    101.46 o
  -5   6  17      393.59      423.99    115.08 o
  -4   6  17       40.41      118.87     96.16 o
  -3   6  17       28.21      -53.00     95.40 o
  -2   6  17       87.35      -20.44     94.64 o
  -1   6  17      434.84      442.14     77.61 o
   0   6  17      152.92      119.70     50.73 o
   1   6  17       16.60       53.29     49.13 o
   2   6  17       96.77       95.99     53.64 o
   3   6  17       12.94       20.38     65.84 o
   4   6  17      132.39      167.10     57.86 o
   5   6  17        0.54      -52.46     52.46 o
   6   6  17      102.46       67.91     90.18 o
  -6   7  17       49.67      112.81    110.54 o
  -5   7  17      573.08      640.53    137.80 o
  -4   7  17     1552.24     1530.17    185.50 o
  -3   7  17       75.70      -51.49     97.67 o
  -2   7  17     2179.87     1945.83    206.70 o
  -1   7  17     1922.97     1764.12    195.34 o
   0   7  17      395.62      436.56     75.78 o
   1   7  17      107.26      134.66     76.18 o
   2   7  17       87.88       67.84     53.97 o
   3   7  17        0.24        4.09     53.64 o
   4   7  17        2.48      -53.13     53.13 o
   5   7  17     1457.77     1415.59     93.46 o
  -4   8  17     1272.78      829.82    150.67 o
  -3   8  17     1384.97     1237.91    177.93 o
  -2   8  17       45.46      122.66    112.81 o
  -1   8  17     1586.00     1523.35    198.37 o
   0   8  17       62.93       36.37     66.80 o
   1   8  17        3.48        1.93     54.98 o
   2   8  17      241.66      182.42     64.05 o
   3   8  17      184.73      195.99    118.16 o
  -8   0  18     6210.39     6412.91    332.38 o
  -7   0  18      961.06      884.33    131.74 o
  -6   0  18     3499.53     3563.82    236.23 o
  -5   0  18       25.16       81.77     96.91 o
  -4   0  18      964.71      891.90    136.28 o
  -3   0  18      914.93      877.52    137.80 o
  -2   0  18      591.60      699.59    127.96 o
  -1   0  18     2600.69     2564.15    129.28 o
   0   0  18     1006.60     1000.89     85.83 o
   1   0  18     4251.80     3954.60    161.31 o
   2   0  18      386.91      381.44     67.62 o
   3   0  18     2978.57     3281.97    261.21 o
   4   0  18        0.67      205.94     81.01 o
   5   0  18     1415.61     1421.14    134.01 o
   6   0  18      619.25      592.83    101.46 o
   7   0  18     1505.23     1515.78    144.61 o
  -8   1  18       96.32      -10.60     90.86 o
  -7   1  18      681.35      759.76     88.60 o
  -6   1  18        0.90      -16.33     60.68 o
  -5   1  18        8.96      -29.15     63.71 o
  -4   1  18      704.70      686.46    127.20 o
  -3   1  18      109.07      179.27     67.97 o
  -2   1  18       23.70        9.75     65.31 o
  -1   1  18      412.78      336.82     46.11 o
   0   1  18      316.81      333.79     46.64 o
   1   1  18        9.84        7.21     43.20 o
   2   1  18      293.82      375.04     73.77 o
   3   1  18      120.75      104.56     70.29 o
   4   1  18      297.16      340.79     78.90 o
   5   1  18      118.02      155.67     51.35 o
   6   1  18       32.96       69.92     56.56 o
   7   1  18      684.77      518.92     71.35 o
  -8   2  18     1657.34     1552.88    165.05 o
  -7   2  18      184.85       97.67     96.16 o
  -6   2  18      764.17      556.49    123.41 o
  -5   2  18      201.37      173.38    102.97 o
  -4   2  18        4.07       21.96     95.40 o
  -3   2  18       17.34       46.19     90.10 o
  -2   2  18       60.03      -19.69     93.13 o
  -1   2  18      159.49      143.57     44.80 o
   0   2  18      200.35      173.30     48.42 o
   1   2  18     3263.32     3162.01    113.60 o
   2   2  18      386.00      270.94     51.92 o
   3   2  18     2915.13     2968.69    113.87 o
   4   2  18      168.58       93.55     48.76 o
   5   2  18     1473.90     1361.95     83.57 o
   6   2  18       31.97       45.26     49.23 o
   7   2  18        1.38      -26.96     48.48 o
  -8   3  18      742.54      717.00    127.96 o
  -7   3  18     1181.48     1156.14    150.67 o
  -6   3  18       10.24       18.17     95.40 o
  -5   3  18      641.03      601.16    126.44 o
  -4   3  18     1112.82     1132.67    153.70 o
  -3   3  18       53.47       47.70     98.43 o
  -2   3  18       22.23      -22.71     93.88 o
  -1   3  18      126.81      109.38     57.97 o
   0   3  18      502.95      609.91     59.70 o
   1   3  18     2005.29     1817.59     90.75 o
   2   3  18     2366.17     2476.39    189.21 o
   3   3  18       25.07       62.50     49.43 o
   4   3  18     3998.12     4055.73    136.35 o
   5   3  18     1021.67     1019.06     76.48 o
   6   3  18     1666.27     1595.41     92.12 o
  -7   4  18      110.10      -24.23     98.43 o
  -6   4  18      708.90      796.50    136.28 o
  -5   4  18      241.63      190.80    106.00 o
  -4   4  18       54.88      174.14     99.94 o
  -3   4  18      159.38       26.50     96.16 o
  -2   4  18      171.16       21.20    103.73 o
  -1   4  18      305.55      411.33     71.00 o
   0   4  18      180.64      208.01     50.76 o
   1   4  18     1305.72     1243.80     80.10 o
   2   4  18      360.28      350.28     57.70 o
   3   4  18     1829.19     1792.88     93.77 o
   4   4  18       74.64       40.47     50.88 o
   5   4  18      663.78      603.56     81.58 o
   6   4  18       49.38        7.44     54.00 o
  -6   5  18        6.96       62.84     95.40 o
  -5   5  18      106.34       82.53    100.70 o
  -4   5  18      741.73      682.18    142.34 o
  -3   5  18      323.81      359.64    126.44 o
  -2   5  18      127.05      158.24    110.54 o
  -1   5  18       49.94      133.26    107.51 o
   0   5  18       10.33      -11.36     48.36 o
   1   5  18      169.09      147.39     50.89 o
   2   5  18      575.21      613.83     66.81 o
   3   5  18       73.23       61.87     53.37 o
   4   5  18      281.88      253.26     59.03 o
   5   5  18      577.13      613.31    123.13 o
  -5   6  18      307.04      248.34    112.06 o
  -4   6  18      189.86       59.81    112.06 o
  -3   6  18        5.77       90.86    111.30 o
  -2   6  18      139.18      158.24    120.38 o
  -1   6  18      271.60      146.88    125.68 o
   0   6  18      417.77      351.66     74.72 o
   1   6  18     3393.80     3505.05    130.48 o
   2   6  18      125.80      165.65     55.57 o
   3   6  18     3659.84     3819.11    171.29 o
   4   6  18       11.10        7.03     52.96 o
  -3   7  18      184.50      107.51    118.11 o
  -2   7  18        1.24      -53.00    109.78 o
  -1   7  18      112.73       40.13    121.14 o
   0   7  18      138.96      -23.47    112.06 o
   1   7  18       33.84       42.15     67.38 o
   2   7  18      240.17      271.89     62.72 o
  -6   1  19     2271.92     1981.42    188.53 o
  -5   1  19      368.59      230.12     76.29 o
  -4   1  19     1178.92      962.83    101.40 o
  -3   1  19      761.94      904.78    101.75 o
  -2   1  19      573.18      451.80     85.38 o
  -1   1  19     3888.05     3608.49    258.94 o
   0   1  19       76.61       39.21     48.34 o
   1   1  19     1728.48     1835.50    149.60 o
   2   1  19      763.21      704.68     66.03 o
   3   1  19      376.37      338.65     57.36 o
   4   1  19      173.26      209.66     55.06 o
   5   1  19       24.81      -50.18     90.10 o
  -6   2  19      287.69      233.20    110.54 o
  -5   2  19      281.16      464.88    116.60 o
  -4   2  19      342.16      399.01    115.08 o
  -3   2  19      113.75      163.54    112.81 o
  -2   2  19     5751.49     6010.88    342.98 o
  -1   2  19       94.83      147.64    102.21 o
   0   2  19     3098.24     2861.63    195.16 o
   1   2  19       85.78      126.59     49.54 o
   2   2  19      699.38      678.96     65.01 o
   3   2  19        4.01      -19.80     48.59 o
   4   2  19       28.60       51.80     50.51 o
   5   2  19        0.69      -28.48     50.17 o
  -6   3  19      519.19      508.79    130.98 o
  -5   3  19       19.26      -77.23     90.86 o
  -4   3  19        2.36       27.26    105.24 o
  -3   3  19       15.87       41.64    101.46 o
  -2   3  19      104.75       64.36    103.73 o
  -1   3  19        1.98      -39.37    106.00 o
   0   3  19       89.96       52.65     62.60 o
   1   3  19       76.65       22.37     47.66 o
   2   3  19       68.52      183.50     53.87 o
   3   3  19       11.62       -0.56     50.30 o
   4   3  19      287.08      333.19     59.30 o
  -5   4  19      174.91      176.41    106.76 o
  -4   4  19     2377.90     2211.58    210.48 o
  -3   4  19      274.98      311.94    116.60 o
  -2   4  19     4145.50     3823.52    274.08 o
  -1   4  19       26.91       31.04    106.00 o
   1   4  19       34.91      -13.69     49.57 o
   2   4  19      381.28      473.79     63.63 o
   3   4  19       90.61       72.34     54.58 o
   4   4  19      134.90       63.35     54.50 o
  -4   5  19      885.63      734.42    143.86 o
  -3   5  19     1127.13     1053.17    161.27 o
  -2   5  19      239.46       97.67    112.06 o
  -1   5  19     2082.15     1926.15    208.97 o
   0   5  19      446.10      284.68    129.47 o
   1   5  19     1670.18     1579.98    119.73 o
   2   5  19       38.71      -26.44     50.96 o
  -4   0  20     1113.19     1039.54    151.43 o
  -3   0  20     2691.61     2194.93    209.73 o
  -2   0  20       54.61      150.67    106.00 o
  -1   0  20     1747.83     1402.21    174.90 o
   0   0  20      185.35      203.67    124.17 o
   1   0  20      184.76      272.03     71.67 o
   2   0  20      624.30      595.86    107.51 o
   3   0  20      761.37      785.15    112.06 o
  -4   1  20      547.14      230.93    115.84 o
  -3   1  20       73.91       65.87    111.30 o
  -2   1  20       21.72      143.86    107.51 o
  -1   1  20       40.24      120.38    112.06 o
   0   1  20       59.88       50.73    109.78 o
   1   1  20      152.14      236.39     55.60 o
   2   1  20      172.73      206.05     54.90 o
   3   1  20      926.89      905.32     74.68 o
  -3   2  20      179.88      229.41    122.66 o
  -2   2  20      170.01      281.65    125.68 o
  -1   2  20      165.52      182.47    118.11 o
   0   2  20       71.68       49.97    118.87 o
   1   2  20        0.38      -32.79     62.08 o
   2   2  20        9.04      -22.35     49.05 o
  -2   3  20      355.39      421.72    139.31 o
  -1   3  20      175.79      277.87    125.68 o
   0   3  20       15.87      -95.40    106.00 o
   1   3  20       43.51      124.40    117.36 o
 
